# Supplementary material for: A novel role of tRNA-derived fragments in porcine granulosa-oocyte cell communication and cuproptosis
Source: PLoS Genet. 2026 Apr 30;22(4):e1012119. doi: 10.1371/journal.pgen.1012119 (PMC13132174; doi:10.1371/journal.pgen.1012119)
Supplement: S1 Table — (XLSX) [file pgen.1012119.s005.xlsx]

## Sheet: Sheet1
S1 Table. Sequences of siRNA, inhibitor, mimic and probe used in this study.
Gene	Sequences	Species
si-ANG-a	Sense: UUGUUCUUGAUCUUCGUGCUG	Mouse
	Antisense: CAGCACGAAGAUCAAGAACAA
si-ANG-b	Sense: UGAACAGGGAAAUUGUGGAGC	Mouse
	Antisense: GCUCCACAAUUUCCCUGUUCA
si-ANG-c	Sense: ACUUAAGAAUGAGCAAGUCUC	Mouse
	Antisense: GAGACUUGCUCAUUCUUAAGU
si-Ago1	Sense: GGUUCACCAGGAUACUCUA	Mouse
	Antisense: UAGAGUAUCCUGGUGAACC
si-Ago2	Sense: GGUACCACCUGGUGGAUAA	Mouse
	Antisense: UUAUCCACCAGGUGGUACC
si-Ago3	Sense: CUAUGAAGUUGACAUCAAA	Mouse
	Antisense: UUUGAUGUCAACUUCAUAG
siRNA Negative control	Sense: UUCUCCGAACGUGUCACGUTT	Mouse
	Antisense: ACGUGACACGUUCGGAGAATT
tRF-Gly-M3 Mimics	GCAUUGGUGGUUCAGUGGUAGAAUUCUCGCCUG	Mouse
Mimics NC	CAGUACUUUUGUGUAGUACAA	Mouse
Inhibitor NC	UUGUACUACACAAAAGUACUG	Mouse
tRF-Gly-M3 Inhibitor	CAGGCGAGAAUUCUACCACUGAACCACCAAUGC	Mouse
tRF-Gly-M3 Cy5	GCATTGGTGGTTCAGTGGTAGAATTCTCGCCTG+CY5	Mouse
Gls FISH Probe	TGGGATCAGATGTTCGCAAT+CY3	Mouse
tRF-Gly-M3 Cy3	GCATTGGTGGTTCAGTGGTAGAATTCTCGCCTG+CY3	Swine
