# Supplementary material for: A novel role of tRNA-derived fragments in porcine granulosa-oocyte cell communication and cuproptosis
Source: PLoS Genet. 2026 Apr 30;22(4):e1012119. doi: 10.1371/journal.pgen.1012119 (PMC13132174; doi:10.1371/journal.pgen.1012119)
Supplement: S2 Table — (XLSX) [file pgen.1012119.s006.xlsx]

## Sheet: Sheet1
S2 Table. Antibodies involved in this study.
Antibody	Catalog Number	Manufacturer
HSP70	M20033M	Abmart
TSG101	R25999	Zenbio
CD81	A5270	ABclonal
CD9	A24130	ABclonal
ACO2	R26385	Zenbio
PDHB	R25241	Zenbio
GLS	R24458	Zenbio
DLD	16431-1-AP	Proteintech
FDX1	T51067	Abmart
DLAT	ab172617	abcam
DLST	670492	Zenbio
POLD1	R22673	Zenbio
SDHB	381845	Zenbio
PDHA1	222684	Zenbio
LIAS	A2386	ABclonal
β-Actin	AC026	ABclonal
Argonaute 3 (AGO3)	5054	Cell Signaling Technology
