# Supplementary material for: A novel role of tRNA-derived fragments in porcine granulosa-oocyte cell communication and cuproptosis
Source: PLoS Genet. 2026 Apr 30;22(4):e1012119. doi: 10.1371/journal.pgen.1012119 (PMC13132174; doi:10.1371/journal.pgen.1012119)
Supplement: S3 Table — (XLSX) [file pgen.1012119.s007.xlsx]

## Sheet: Sheet1
S3 Table. Sequence of real-time PCR primers.
Gene	Sequences	Species
FDX1	Sense: CAAGGGGAAAATTGGCGACTC	Mouse
	Antisense: TTGGTCAGACAAACTTGGCAG
LIAS	Sense: GGGTCCCGGACAAGAGTACA	Mouse
	Antisense: TATTCCCCACCTCCCCAACA
GLS	Sense: TTCGCCCTCGGAGATCCTAC	Mouse
	Antisense: CCAAGCTAGGTAACAGACCCT
DLD	Sense: GGCGGCCCTTTACTCAGAAT	Mouse
	Antisense: CCAGCGACCACATCTCCAAT
ACO2	Sense: GAGCCTTTCGACAAGTGGGA	Mouse
	Antisense: AGATGCCCACGGAACTTGAG
SDHB	Sense: AATTTGCCATTTACCGATGGGA	Mouse
	Antisense: AGCATCCAACACCATAGGTCC
POLD1	Sense: ACTACCCCGCCTTATGGCA	Mouse
	Antisense: CAGCTCCAACCAGTTGCATC
ETFDH	Sense: GTGCGACTAACCAAGCTGTC	Mouse
	Antisense: GGATGAACAGTGTAGTGAGTGG
NDUFV1	Sense: TTTCTCGGCGGGTTGGTTC	Mouse
	Antisense: GGTTGGTAAAGATCCGGTCTTC
GCSH	Sense: ATGTCGCTGCAAGTGTCGAG	Mouse
	Antisense: CATCTCCCAACGCTTCCTGT
DLAT	Sense: CTTTAGCCTCCAAAGCGAGAG	Mouse
	Antisense: AGATTGTAAATGTTCCACCCTGG
DBT	Sense: AGACTGACCTGTGTTCGCTAT	Mouse
	Antisense: GAGTGACGTGGCTGACTGTA
Ago1	Sense: CAGCAGGTGTTTCAGGCAC	Mouse
	Antisense: GGACACTTATCCGGCTTGATG
Ago2	Sense: CAGAGAAGTGTGGTTTGGCTT	Mouse
	Antisense: GAGACGGACAGGTTTAACAGAG
Ago3	Sense: GCCCAGCCCCTATTCATCG	Mouse
	Antisense: ACTCTTCGAGGACACTTGTCT
DLST	Sense: GGAACTGCCCTCTAGGGAGA	Mouse
	Antisense: GACGCTACCACTGTTAATGACC
ANG	Sense: CCAGGCCCGTTGTTCTTGAT	Mouse
	Antisense: GGAAGGGAGACTTGCTCATTC
β-actin	Sense: GCTGTATTCCCCTCCATCGT	Mouse
	Antisense: CTTCTCCATGTCGTCCCAGT
GAPDH	Sense: GAGAGGCCCTATCCCAACTC	Mouse
	Antisense: TCAAGAGAGTAGGGAGGGCT
tRF-Gly-M3	Sense: GCATTGGTGGTTCAGTGGTAGAATTCTCGCCTG	Mouse
	Antisense: Uni-miR qPCR Primer, included in kit (TaKaRa)
tiRNA-1:33-Gly-GCC-1	Sense: GCATGGGTGGTTCAGTGGTAGAATTCTCGCCTG	Mouse
	Antisense: Uni-miR qPCR Primer, included in kit (TaKaRa)
tiRNA-1:34-Glu-CTC-1	Sense: TCCCTGGTGGTCTAGTGGTTAGGATTCGGCGCTC	Mouse
	Antisense: Uni-miR qPCR Primer, included in kit (TaKaRa)
tiRNA-1:33-Gly-CCC-2	Sense: GCATTGGTAGTTCAATGGTAGAATTCTCGCCTC	Mouse
	Antisense: Uni-miR qPCR Primer, included in kit (TaKaRa)
U6	Sense: CTCGCTTCGGCAGCACA	Mouse
	Antisense: AACGCTTCACGAATTTGCGT
