# Supplementary material for: A novel role of tRNA-derived fragments in porcine granulosa-oocyte cell communication and cuproptosis
Source: PLoS Genet. 2026 Apr 30;22(4):e1012119. doi: 10.1371/journal.pgen.1012119 (PMC13132174; doi:10.1371/journal.pgen.1012119)
Supplement: S1 Data — (XLSX) [file pgen.1012119.s008.xlsx]

## Sheet: Figure 1
1F	Healthy	Cyst
	11.9978	30.4607
	9.33079	28.889
	8.45766	30.286
Analysis
	Table Analyzed
	Column B	Cyst
	vs.	vs.
	Column A	Healthy
	Unpaired t test
	P value	<0.0001
	P value summary	****
	Significantly different (P < 0.05)?	Yes
	One- or two-tailed P value?	Two-tailed
	t, df	t=16.98, df=4
	How big is the difference?
	Mean of column A	9.929
	Mean of column B	29.88
	Difference between means (B - A) ± SEM	19.95 ± 1.175
	95% confidence interval	16.69 to 23.21
	R squared (eta squared)	0.9863
	F test to compare variances
	F, DFn, Dfd	4.584, 2, 2
	P value	0.3582
	P value summary	ns
	Significantly different (P < 0.05)?	No
	Data analyzed
	Sample size, column A	3
	Sample size, column B	3
1G	HF	AF
	7.29858	10.7124
	7.6595	9.37274
	9.04385	10.0606
	9.75514	12.6859
Analysis
	Table Analyzed	卵泡
	Column B	AF
	vs.	vs.
	Column A	HF
	Unpaired t test
	P value	0.0484
	P value summary	*
	Significantly different (P < 0.05)?	Yes
	One- or two-tailed P value?	Two-tailed
	t, df	t=2.470, df=6
	How big is the difference?
	Mean of column A	8.439
	Mean of column B	10.71
	Difference between means (B - A) ± SEM	2.269 ± 0.9184
	95% confidence interval	0.02153 to 4.516
	R squared (eta squared)	0.5042
	F test to compare variances
	F, DFn, Dfd	1.526, 3, 3
	P value	0.7367
	P value summary	ns
	Significantly different (P < 0.05)?	No
	Data analyzed
	Sample size, column A	4
	Sample size, column B	4
1H	Immature	Mature
	20.6645	53.5219
	18.689	43.7452
	17.515	39.9744
	17.0524	39.8715
	14.1101	35.4443
	12.7304	34.2221
	10.7542	33.1131
	10.6703
	7.61432
Analysis
	Table Analyzed	gland percentage
	Column B	Mature
	vs.	vs.
	Column A	Immature
	Unpaired t test
	P value	<0.0001
	P value summary	****
	Significantly different (P < 0.05)?	Yes
	One- or two-tailed P value?	Two-tailed
	t, df	t=8.957, df=14
	How big is the difference?
	Mean of column A	14.42
	Mean of column B	39.98
	Difference between means (B - A) ± SEM	25.56 ± 2.854
	95% confidence interval	19.44 to 31.68
	R squared (eta squared)	0.8514
	F test to compare variances
	F, DFn, Dfd	2.644, 6, 8
	P value	0.204
	P value summary	ns
	Significantly different (P < 0.05)?	No
	Data analyzed
	Sample size, column A	9
	Sample size, column B	7
1I	Immature	Mature
	1.00167	1.62
	1.22333	0.989667
	1.3	1.69667
	1.29333	1.26667
	1.1	2.55667
	1.18333	1.30333
	1.19	1.82333
	0.805
	0.997
Analysis
	Table Analyzed	uterin thinckness
	Column B	Mature
	vs.	vs.
	Column A	Immature
	Unpaired t test
	P value	0.0164
	P value summary	*
	Significantly different (P < 0.05)?	Yes
	One- or two-tailed P value?	Two-tailed
	t, df	t=2.725, df=14
	How big is the difference?
	Mean of column A	1.122
	Mean of column B	1.608
	Difference between means (B - A) ± SEM	0.4865 ± 0.1785
	95% confidence interval	0.1036 to 0.8694
	R squared (eta squared)	0.3466
	F test to compare variances
	F, DFn, Dfd	9.780, 6, 8
	P value	0.0051
	P value summary	**
	Significantly different (P < 0.05)?	Yes
	Data analyzed
	Sample size, column A	9
	Sample size, column B	7
1J		Uterin thinckness (mm)	Glands percentage(%)
	Immature	1.40167	20.6645
	Immature	1.22333	18.689
	Immature	1.3	17.515
	Immature	1.29333	17.0524
	Immature	1.1	14.1101
	Immature	1.18333	12.7304
	Immature	1.19	10.7542
	Immature	0.805	10.6703
	Immature	0.997	7.61432
	mature	1.92	53.5219
	mature	1.98967	43.7452
	mature	1.69667	39.9744
	mature	1.26667	39.8715
	mature	2.55667	35.4443
	mature	1.30333	34.2221
	mature	1.82333	33.1131
	mature	1.99435	36.8543
Analysis
	Best-fit values
	Slope	23.17
	Y-intercept	-7.865
	X-intercept	0.3395
	1/slope	0.04316
	Std. Error
	Slope	5.329
	Y-intercept	8.19
	95% Confidence Intervals
	Slope	11.81 to 34.53
	Y-intercept	-25.32 to 9.592
	X-intercept	-0.7912 to 0.7528
	Goodness of Fit
	R squared	0.5576
	Sy.x	9.625
	Is slope significantly non-zero?
	F	18.9
	DFn, DFd	1, 15
	P value	0.0006
	Deviation from zero?	Significant
	Equation	Y = 23.17*X - 7.865
	Data
	Number of X values	17
	Maximum number of Y replicates	1
	Total number of values	17
	Number of missing values	0
1K		HF			AF
	FDX1		1.49197	1.11474		0.258263	0.153272
	LIAS		1.66414	0.930231		0.240603	0.176485
	DLD		1.34273	1.20289		0.441277	0.201295
	DLAT		1.48679	1.038		0.0983557	0.111449
	GLS		1.75064	0.690535		0.655903	0.437609
	SDHB		1.58484	0.890786		0.486327	0.253277
Analysis
	Table Analyzed
	Two-way ANOVA	Ordinary
	Alpha	0.05
	Source of Variation	% of total variation	P value	P value summary	Significant?
	Interaction	2.254	0.9075	ns	No
	Row Factor	1.225	0.9728	ns	No
	Column Factor	78.08	<0.0001	****	Yes
	ANOVA table	SS	DF	MS	F (DFn, DFd)	P value
	Interaction	0.1639	5	0.03278	F (5, 12) = 0.2933	P=0.9075
	Row Factor	0.08908	5	0.01782	F (5, 12) = 0.1594	P=0.9728
	Column Factor	5.679	1	5.679	F (1, 12) = 50.81	P<0.0001
	Residual	1.341	12	0.1118
	Difference between column means
	Mean of HF	1.266
	Mean of AF	0.2928
	Difference between means	0.9728
	SE of difference	0.1365
	95% CI of difference	0.6755 to 1.270
	Data summary
	Number of columns (Column Factor)	2
	Number of rows (Row Factor)	6
	Number of values	24
1M		HF			AF							HF			AF							HF			AF
	ACO2	7.74524	7.97734	8.13817	8.16164	8.06463	8.02652				SDHB	6.28003	6.44477	6.68762	6.4224	6.06996	6.56499				SOD1	7.87437	7.82209	7.78319	7.36964	7.09487	7.51586
	IDH1	8.91707	9.03196	8.99851	8.13448	8.08044	8.59429				SDHC	6.75556	6.76275	7.10213	6.46793	6.28355	6.57259				SOD2	6.50827	6.47784	6.35755	6.36387	6.95919	6.13278
	IDH2	6.60244	6.87909	7.1814	7.61287	7.84392	6.8515				SDHD	6.20965	6.45319	6.25946	6.12681	6.30506	6.18884				SOD3	0.54597	1.32769	1.28688	4.94907	4.66676	2.94298
																					NFE2L2	8.57285	8.28526	8.14909	7.54628	7.46385	7.98817
Analysis
	Compare each cell mean with the other cell mean in that row										Compare each cell mean with the other cell mean in that row										Compare each cell mean with the other cell mean in that row
	Number of families	1									Number of families	1									Number of families	1
	Number of comparisons per family	3									Number of comparisons per family	4									Number of comparisons per family	4
	Alpha	0.05									Alpha	0.05									Alpha	0.05
	Šídák's multiple comparisons test	Mean Diff.	95.00% CI of diff.	Below threshold?	Summary	Adjusted P Value					Šídák's multiple comparisons test	Mean Diff.	95.00% CI of diff.	Below threshold?	Summary	Adjusted P Value					Šídák's multiple comparisons test	Mean Diff.	95.00% CI of diff.	Below threshold?	Summary	Adjusted P Value
	HF - AF										HF - AF										HF - AF
	ACO2	-0.1307	-0.7709 to 0.5095	No	ns	0.927					PDHA1	-0.1999	-0.5902 to 0.1904	No	ns	0.5259					SOD1	0.4998	-0.5664 to 1.566	No	ns	0.6051
	IDH1	0.7128	0.07259 to 1.353	Yes	*	0.0281					PDHB	0.3138	-0.07647 to 0.7041	No	ns	0.1455					SOD2	-0.03739	-1.104 to 1.029	No	ns	>0.9999
	IDH2	-0.5485	-1.189 to 0.09173	No	ns	0.1019					DLD	0.2764	-0.1138 to 0.6667	No	ns	0.2339					SOD3	-3.133	-4.199 to -2.067	Yes	****	<0.0001
											DLST	-0.2292	-0.6195 to 0.1611	No	ns	0.3979					NFE2L2	0.6696	-0.3965 to 1.736	No	ns	0.3361
	Test details	Mean 1	Mean 2	Mean Diff.	SE of diff.	N1	N2	t	DF
											Test details	Mean 1	Mean 2	Mean Diff.	SE of diff.	N1	N2	t	DF		Test details	Mean 1	Mean 2	Mean Diff.	SE of diff.	N1	N2	t	DF
	HF - AF
	ACO2	7.954	8.084	-0.1307	0.2311	3	3	0.5655	12		HF - AF										HF - AF
	IDH1	8.983	8.27	0.7128	0.2311	3	3	3.084	12		PDHA1	6.777	6.977	-0.1999	0.1392	3	3	1.436	16		SOD1	7.827	7.327	0.4998	0.3803	3	3	1.314	16
	IDH2	6.888	7.436	-0.5485	0.2311	3	3	2.373	12		PDHB	7.045	6.731	0.3138	0.1392	3	3	2.254	16		SOD2	6.448	6.485	-0.03739	0.3803	3	3	0.09834	16
											DLD	7.714	7.438	0.2764	0.1392	3	3	1.986	16		SOD3	1.054	4.186	-3.133	0.3803	3	3	8.239	16
											DLST	7.675	7.904	-0.2292	0.1392	3	3	1.647	16		NFE2L2	8.336	7.666	0.6696	0.3803	3	3	1.761	16

## Sheet: Figure 2
2D		Con										Cu										3-NP/Cu
	Ovary	357	234	181	280	232	283	331	194	273	253	274	281	386	387	466	377	255	215	466	337	466	300	415	333	549	405	287	360	502	371
	Uterus	142	205	221	157	184						173	190	185	275	169						195	228	260	326	331
Analysis
	Table Analyzed	241115-小鼠探针Cu+						Table Analyzed	241115-小鼠探针Cu2+
	Two-way ANOVA	Ordinary						Two-way ANOVA	Ordinary
	Alpha	0.05						Alpha	0.05
	Source of Variation	% of total variation	P value	P value summary	Significant?			Source of Variation	% of total variation	P value	P value summary	Significant?
	Interaction	1.785	0.4466	ns	No			Interaction	1.31	0.7137	ns	No
	Row Factor	31.7	<0.0001	****	Yes			Row Factor	3.852	0.1651	ns	No
	Column Factor	18.68	0.0008	***	Yes			Column Factor	15.65	0.0249	*	Yes
	ANOVA table	SS (Type III)	DF	MS	F (DFn, DFd)	P value		ANOVA table	SS (Type III)	DF	MS	F (DFn, DFd)	P value
	Interaction	7964	2	3982	F (2, 39) = 0.8230	P=0.4466		Interaction	75641	2	37820	F (2, 39) = 0.3402	P=0.7137
	Row Factor	141451	1	141451	F (1, 39) = 29.24	P<0.0001		Row Factor	222507	1	222507	F (1, 39) = 2.002	P=0.1651
	Column Factor	83372	2	41686	F (2, 39) = 8.616	P=0.0008		Column Factor	903909	2	451954	F (2, 39) = 4.066	P=0.0249
	Residual	188698	39	4838				Residual	4335137	39	111157
	Difference between row means							Difference between row means
	Predicted (LS) mean of Ovary	335						Predicted (LS) mean of Ovary	1180
	Predicted (LS) mean of Uterus	216.1						Predicted (LS) mean of Uterus	1031
	Difference between predicted means	118.9						Difference between predicted means	149.2
	SE of difference	22						SE of difference	105.4
	95% CI of difference	74.44 to 163.4						95% CI of difference	-64.09 to 362.4
	Data summary							Data summary
	Number of columns (Column Factor)	3						Number of columns (Column Factor)	3
	Number of rows (Row Factor)	2						Number of rows (Row Factor)	2
	Number of values	45						Number of values	45
2F		Con										Cu										3-NP/Cu
	Ovary	1580	749	792	983	900	1280	793	776	877	854	1300	836	1400	1280	963	1910	903	743	1330	1170	2110	830	1120	1230	1640	2180	872	1240	1510	1250
	Uterus	1190	799	1050	697	909						1240	737	776	1220	778						1420	807	1110	1300	1430
Analysis
	Table Analyzed	241115-小鼠探针Cu2+						Within each row, compare columns (simple effects within rows)
	Two-way ANOVA	Ordinary						Number of families	2
	Alpha	0.05						Number of comparisons per family	2
								Alpha	0.05
	Source of Variation	% of total variation	P value	P value summary	Significant?
	Interaction	1.31	0.7137	ns	No			Dunnett's multiple comparisons test	Predicted (LS) mean diff.	95.00% CI of diff.	Below threshold?	Summary	Adjusted P Value
	Row Factor	3.852	0.1651	ns	No
	Column Factor	15.65	0.0249	*	Yes			Ovary
								Con vs. Cu	-225.1	-567.3 to 117.1	No	ns	0.2377
	ANOVA table	SS (Type III)	DF	MS	F (DFn, DFd)	P value		Con vs. 3-NP/Cu	-439.8	-782.0 to -97.62	Yes	*	0.0102
	Interaction	75641	2	37820	F (2, 39) = 0.3402	P=0.7137
	Row Factor	222507	1	222507	F (1, 39) = 2.002	P=0.1651		Uterus
	Column Factor	903909	2	451954	F (2, 39) = 4.066	P=0.0249		Con vs. Cu	-21.2	-505.1 to 462.7	No	ns	0.9926
	Residual	4335137	39	111157				Con vs. 3-NP/Cu	-284.4	-768.3 to 199.5	No	ns	0.3095
	Difference between row means
	Predicted (LS) mean of Ovary	1180						Test details	Predicted (LS) mean 1	Predicted (LS) mean 2	Predicted (LS) mean diff.	SE of diff.	N1	N2	q	DF
	Predicted (LS) mean of Uterus	1031
	Difference between predicted means	149.2						Ovary
	SE of difference	105.4						Con vs. Cu	958.4	1184	-225.1	149.1	10	10	1.51	39
	95% CI of difference	-64.09 to 362.4						Con vs. 3-NP/Cu	958.4	1398	-439.8	149.1	10	10	2.95	39
	Data summary							Uterus
	Number of columns (Column Factor)	3						Con vs. Cu	929	950.2	-21.2	210.9	5	5	0.1005	39
	Number of rows (Row Factor)	2						Con vs. 3-NP/Cu	929	1213	-284.4	210.9	5	5	1.349	39
	Number of values	45

## Sheet: Figure 3
3A	Con	ES/Cu	3-NP/Cu
	50.9	81	61.8
	54.1	81.8	54.5
	59.8	83.4	57.2
	50.6	83.3	55.1
	49.9	84.6	56.1
	50.4	83.6	56.7
Analysis
	Number of families	1
	Number of comparisons per family	2
	Alpha	0.05
	Dunnett's multiple comparisons test	Mean Diff.	95.00% CI of diff.	Below threshold?	Summary	Adjusted P Value	A-?
	Con vs. ES/Cu	-30.33	-34.24 to -26.43	Yes	****	<0.0001	B	ES/Cu
	Con vs. 3-NP/Cu	-4.283	-8.191 to -0.3756	Yes	*	0.0318	C	3-NP/Cu
	Test details	Mean 1	Mean 2	Mean Diff.	SE of diff.	n1	n2	q	DF
	Con vs. ES/Cu	52.62	82.95	-30.33	1.602	6	6	18.94	15
	Con vs. 3-NP/Cu	52.62	56.9	-4.283	1.602	6	6	2.674	15
3B	Con	ES/Cu	3-NP/Cu
	54.4	96.3	94.5
	46	75.6	89.9
	56.4	68.1	84.2
Analysis
	Number of families	1
	Number of comparisons per family	2
	Alpha	0.05
	Dunnett's multiple comparisons test	Mean Diff.	95.00% CI of diff.	Below threshold?	Summary	Adjusted P Value	A-?
	Con vs. ES/Cu	-27.73	-49.93 to -5.540	Yes	*	0.0206	B	ES/Cu
	Con vs. 3-NP/Cu	-37.27	-59.46 to -15.07	Yes	**	0.0053	C	3-NP/Cu
	Test details	Mean 1	Mean 2	Mean Diff.	SE of diff.	n1	n2	q	DF
	Con vs. ES/Cu	52.27	80	-27.73	7.752	3	3	3.578	6
	Con vs. 3-NP/Cu	52.27	89.53	-37.27	7.752	3	3	4.807	6
3C		Con			ES/Cu			3-NP/Cu
	ACO2	0.973811	0.909202	1.11699	0.71681	0.569846	0.703984	0.671454	0.726225	0.665786
	SDHB	1.05738	1	0.94262	0.596818	0.378871	0.487846	0.46399	0.561125	0.416511
	POLP1	1.12991	0.994969	0.875125	0.836264	0.849859	0.939772	0.936764	0.980831	0.984878
	NDUFV1	1.09059	0.920509	0.988896	0.501645	0.526021	0.551598	0.65342	0.692378	0.572624
	ETFDH	1.17323	0.967761	0.859005	0.835791	0.679193	0.664863	1.15592	1.3332	1.06293
	DBT	0.976127	0.740757	1.28312	0.433563	0.501263	0.399531	0.641487	0.71614	0.365575
	DLST	0.995051	1.04461	0.960339	0.653204	0.795236	0.653267	0.465796	0.454461	0.383752
	DLAT	1.0207	1	0.979305	0.771329	0.507661	0.590131	0.887512	0.85239	0.65594
	GCSH	1.06535	0.894532	1.04012	0.596216	0.52452	0.594931	0.635869	0.680328	0.43193
Analysis
	Table Analyzed
	Data sets analyzed	A-C
	ANOVA summary
	F	13.8
	P value	0.0001
	P value summary	***
	Significant diff. among means (P < 0.05)?	Yes
	R squared	0.5349
	Brown-Forsythe test
	F (DFn, DFd)	5.890 (2, 24)
	P value	0.0083
	P value summary	**
	Are SDs significantly different (P < 0.05)?	Yes
	Bartlett's test
	Bartlett's statistic (corrected)
	P value
	P value summary
	Are SDs significantly different (P < 0.05)?
	ANOVA table	SS	DF	MS	F (DFn, DFd)	P value
	Treatment (between columns)	0.703	2	0.3515	F (2, 24) = 13.80	P=0.0001
	Residual (within columns)	0.6112	24	0.02547
	Total	1.314	26
	Data summary
	Number of treatments (columns)	3
	Number of values (total)	27
3D		Con			ES/Cu			3-NP/Cu						Con			ES/Cu			3-NP/Cu
	FDX1	2.43013	3.02939	1.83889	0.856874	0.380425	0.419947	0.129756	0.133469	0.235202			PDHA1	0.430634	0.56461	0.481837	0.321597	0.246124	0.201071	0.188353	0.261415	0.136523
	ACO2	0.561032	0.650815	0.44813	0.30641	0.232792	0.191353	0.246861	0.409174	0.477148			PDHB	1.71185	2.26851	1.69929	0.364417	0.160094	0.0637318	0.0355403	0.0442498	0.030504
	SDHB	0.494466	0.647871	0.441043	0.106973	0.0967699	0.085564	0.124418	0.203675	0.148718			DLAT	0.586972	0.621539	0.394654	0.183922	0.173797	0.152707	0.250988	0.352156	0.468385
	POLD1	2.23475	2.5799	1.80526	1.07294	0.811808	0.674015	1.06394	1.39171	1.58209			DLD	1.64927	2.16092	1.80322	0.862912	0.68085	0.534486	0.536971	1.02689	0.943
	GLS1	0.769475	0.788661	0.437272	0.0832585	0.0824237	0.0841605	0.523145	0.98287	1.5776			DLST	0.525629	0.572259	0.375816	0.0343754	0.0454936	0.0412738	0.0553819	0.124748	0.146279
Analysis
	Within each row, compare columns (simple effects within rows)												Number of families	1
													Number of comparisons per family	2
	Number of families	5											Alpha	0.05
	Number of comparisons per family	2
	Alpha	0.05											Dunnett's multiple comparisons test	Mean Diff.	95.00% CI of diff.	Below threshold?	Summary	Adjusted P Value	A-?
													Con vs. ES/Cu	0.7853	0.003548 to 1.567	Yes	*	0.049	B	ES/Cu
	Dunnett's multiple comparisons test	Mean Diff.	95.00% CI of diff.	Below threshold?	Summary	Adjusted P Value							Con vs. 3-NP/Cu	0.7497	-0.03209 to 1.532	No	ns	0.06	C	3-NP/Cu
	FDX1												Test details	Mean 1	Mean 2	Mean Diff.	SE of diff.	n1	n2	q	DF
	Con vs. ES/Cu	1.88	1.380 to 2.381	Yes	****	<0.0001							Con vs. ES/Cu	1.056	0.2711	0.7853	0.3124	5	5	2.514	12
	Con vs. 3-NP/Cu	2.267	1.766 to 2.767	Yes	****	<0.0001							Con vs. 3-NP/Cu	1.056	0.3068	0.7497	0.3124	5	5	2.4	12
	ACO2
	Con vs. ES/Cu	0.3098	-0.1910 to 0.8106	No	ns	0.2723
	Con vs. 3-NP/Cu	0.1756	-0.3252 to 0.6764	No	ns	0.6328
	SDHB
	Con vs. ES/Cu	0.4314	-0.06946 to 0.9322	No	ns	0.098
	Con vs. 3-NP/Cu	0.3689	-0.1320 to 0.8697	No	ns	0.1702
	POLD1
	Con vs. ES/Cu	1.354	0.8529 to 1.855	Yes	****	<0.0001
	Con vs. 3-NP/Cu	0.8607	0.3599 to 1.362	Yes	***	0.0008
	GLS1
	Con vs. ES/Cu	0.5819	0.08104 to 1.083	Yes	*	0.0213
	Con vs. 3-NP/Cu	-0.3627	-0.8636 to 0.1381	No	ns	0.1792
	Test details	Mean 1	Mean 2	Mean Diff.	SE of diff.	N1	N2	q	DF
	FDX1
	Con vs. ES/Cu	2.433	0.5524	1.88	0.2158	3	3	8.714	30
	Con vs. 3-NP/Cu	2.433	0.1661	2.267	0.2158	3	3	10.5	30
	ACO2
	Con vs. ES/Cu	0.5533	0.2435	0.3098	0.2158	3	3	1.436	30
	Con vs. 3-NP/Cu	0.5533	0.3777	0.1756	0.2158	3	3	0.8138	30
	SDHB
	Con vs. ES/Cu	0.5278	0.09644	0.4314	0.2158	3	3	1.999	30
	Con vs. 3-NP/Cu	0.5278	0.1589	0.3689	0.2158	3	3	1.709	30
	POLD1
	Con vs. ES/Cu	2.207	0.8529	1.354	0.2158	3	3	6.273	30
	Con vs. 3-NP/Cu	2.207	1.346	0.8607	0.2158	3	3	3.989	30
	GLS1
	Con vs. ES/Cu	0.6651	0.08328	0.5819	0.2158	3	3	2.696	30
	Con vs. 3-NP/Cu	0.6651	1.028	-0.3627	0.2158	3	3	1.681	30
3F	Glu							Pyruvate						L-Malic acid			SOD			GLS			α-KG			PDH			LDH
	Supernatant			Cell				Supernatant			Cell
	Con	ES/Cu		Con	ES/Cu			Con	ES/Cu		Con	ES/Cu		Con	ES/Cu					Con	ES/Cu		Con	ES/Cu		Con	ES/Cu
	13.371	15.4248		0.4924	0.1886			0.107185	0.374472		0.412212	0.812386		7.45285	0.935149					1.34631	1.26998		1587.17	1587.86		2.9249	2.3511
	12.6604	13.0901		1.4798	0.1938			0.10262	0.346069		0.31525	0.852427		7.24504	1.53969					1.32323	0.536135		1214.97	2359.91		2.2726	2.021
	13.5386	14.9078		1.1	0.2462			0.112764	0.351141		0.376411	0.897807		6.58383	1.0485					1.25891	0.73		809.626	1297.35		3.7076	2.1191
	14.1477	16.8365		0.9272	0.165			0.100085	0.350127		0.345085	0.828402		4.40181	0.821798					1.24879	0.788879		1258.82	1444.6		3.1312	2.1609
	13.3639	15.1321		0.7988	0.2436			0.100592	0.350127		0.333151	0.847088		10.8534	1.68138					1.28763	0.650433		965.775	1166.02
	11.6312	14.6009		0.9193	0.2593			0.105664	0.340997		0.34956	0.79637								1.36716	0.555334
	13.1939	16.8648		0.5893	0.2462															1.47815	0.604826
	15.3209	15.9323		0.6915	0.3248															1.37089	1.00949
				0.55	0.3038
				0.7622	0.3903
Analysis
	Table Analyzed	GLu-Supernatant		Table Analyzed	Glu-cell			Table Analyzed	Supernatant		Table Analyzed	cell		Table Analyzed	L-malic acid					Table Analyzed	GLS		Table Analyzed	KG		Table Analyzed	PDH
	Column B	ES/Cu		Column B	ES/Cu			Column B	ES/Cu		Column B	ES/Cu		Column B	ES/Cu					Column B	ES/Cu		Column B	ES/Cu		Column B	ES/Cu
	vs.	vs.		vs.	vs.			vs.	vs.		vs.	vs.		vs.	vs.					vs.	vs.		vs.	vs.		vs.	vs.
	Column A	Con		Column A	Con			Column A	Con		Column A	Con		Column A	Con					Column A	Con		Column A	Con		Column A	Con
	Unpaired t test			Unpaired t test				Unpaired t test			Unpaired t test			Unpaired t test						Unpaired t test			Unpaired t test			Unpaired t test
	P value	0.0047		P value	<0.0001			P value	<0.0001		P value	<0.0001		P value	0.0004					P value	<0.0001		P value	0.1425		P value	0.0319
	P value summary	**		P value summary	****			P value summary	****		P value summary	****		P value summary	***					P value summary	****		P value summary	ns		P value summary	*
	Significantly different (P < 0.05)?	Yes		Significantly different (P < 0.05)?	Yes			Significantly different (P < 0.05)?	Yes		Significantly different (P < 0.05)?	Yes		Significantly different (P < 0.05)?	Yes					Significantly different (P < 0.05)?	Yes		Significantly different (P < 0.05)?	No		Significantly different (P < 0.05)?	Yes
	One- or two-tailed P value?	Two-tailed		One- or two-tailed P value?	Two-tailed			One- or two-tailed P value?	Two-tailed		One- or two-tailed P value?	Two-tailed		One- or two-tailed P value?	Two-tailed					One- or two-tailed P value?	Two-tailed		One- or two-tailed P value?	Two-tailed		One- or two-tailed P value?	Two-tailed
	t, df	t=3.362, df=14		t, df	t=5.987, df=18			t, df	t=48.40, df=10		t, df	t=23.93, df=10		t, df	t=5.799, df=8					t, df	t=6.060, df=14		t, df	t=1.627, df=8		t, df	t=2.782, df=6
	How big is the difference?			How big is the difference?				How big is the difference?			How big is the difference?			How big is the difference?						How big is the difference?			How big is the difference?			How big is the difference?
	Mean of column A	13.4		Mean of column A	0.8311			Mean of column A	0.1048		Mean of column A	0.3553		Mean of column A	7.307					Mean of column A	1.335		Mean of column A	1167		Mean of column A	3.009
	Mean of column B	15.35		Mean of column B	0.2562			Mean of column B	0.3522		Mean of column B	0.8391		Mean of column B	1.205					Mean of column B	0.7681		Mean of column B	1571		Mean of column B	2.163
	Difference between means (B - A) ± SEM	1.945 ± 0.5786		Difference between means (B - A) ± SEM	-0.5749 ± 0.09602			Difference between means (B - A) ± SEM	0.2473 ± 0.005110		Difference between means (B - A) ± SEM	0.4838 ± 0.02021		Difference between means (B - A) ± SEM	-6.102 ± 1.052					Difference between means (B - A) ± SEM	-0.5670 ± 0.09356		Difference between means (B - A) ± SEM	403.9 ± 248.3		Difference between means (B - A) ± SEM	-0.8461 ± 0.3041
	95% confidence interval	0.7042 to 3.186		95% confidence interval	-0.7766 to -0.3732			95% confidence interval	0.2360 to 0.2587		95% confidence interval	0.4388 to 0.5288		95% confidence interval	-8.529 to -3.675					95% confidence interval	-0.7677 to -0.3663		95% confidence interval	-168.7 to 976.4		95% confidence interval	-1.590 to -0.1019
	R squared (eta squared)	0.4467		R squared (eta squared)	0.6657			R squared (eta squared)	0.9957		R squared (eta squared)	0.9828		R squared (eta squared)	0.8078					R squared (eta squared)	0.724		R squared (eta squared)	0.2485		R squared (eta squared)	0.5633
	F test to compare variances			F test to compare variances				F test to compare variances			F test to compare variances			F test to compare variances						F test to compare variances			F test to compare variances			F test to compare variances
	F, DFn, Dfd	1.347, 7, 7		F, DFn, Dfd	18.71, 9, 9			F, DFn, Dfd	5.838, 5, 5		F, DFn, Dfd	1.072, 5, 5		F, DFn, Dfd	36.98, 4, 4					F, DFn, Dfd	11.72, 7, 7		F, DFn, Dfd	2.469, 4, 4		F, DFn, Dfd	18.31, 3, 3
	P value	0.7042		P value	0.0002			P value	0.0753		P value	0.9411		P value	0.0041					P value	0.0043		P value	0.4029		P value	0.0394
	P value summary	ns		P value summary	***			P value summary	ns		P value summary	ns		P value summary	**					P value summary	**		P value summary	ns		P value summary	*
	Significantly different (P < 0.05)?	No		Significantly different (P < 0.05)?	Yes			Significantly different (P < 0.05)?	No		Significantly different (P < 0.05)?	No		Significantly different (P < 0.05)?	Yes					Significantly different (P < 0.05)?	Yes		Significantly different (P < 0.05)?	No		Significantly different (P < 0.05)?	Yes
	Data analyzed			Data analyzed				Data analyzed			Data analyzed			Data analyzed						Data analyzed			Data analyzed			Data analyzed
	Sample size, column A	8		Sample size, column A	10			Sample size, column A	6		Sample size, column A	6		Sample size, column A	5					Sample size, column A	8		Sample size, column A	5		Sample size, column A	4
	Sample size, column B	8		Sample size, column B	10			Sample size, column B	6		Sample size, column B	6		Sample size, column B	5					Sample size, column B	8		Sample size, column B	5		Sample size, column B	4
3G	OCR
	Time (minutes)	Control										ES/Cu
	1.56521	84.2538	78.4942	94.8537	68.8805	86.013	119.698	96.6411	101.057	91.2115	85.2728	146.296	90.2183	87.6704	78.4194	73.9936	114.902	93.7614	96.2292	85.1825	95.7831
	10.2052	81.324	75.3602	92.5733	62.8503	83.093	110.87	91.6249	95.7274	90.0451	84.383	135.468	78.3284	80.4872	73.1049	120.279	106.542	88.6973	91.3103	83.076	90.7939
	18.8602	80.1863	74.3084	92.0314	63.064	82.6624	107.793	89.3027	94.9631	87.3773	82.8142	130.804	75.3412	78.9718	71.7721	56.528	105.12	88.5839	91.8378	81.8804	88.1744
	27.6078	28.3242	25.0812	31.7165	18.7226	28.932	43.0182	39.3165	41.8468	36.9441	34.0791	52.773	6.76731	42.9381	26.6667	26.9221	44.6236	39.2396	37.0714	35.441	37.46
	36.2515	30.411	27.2343	32.7003	20.4567	31.1974	46.0342	39.9819	41.8168	39.0634	34.4828	51.1501	3.86443	36.4469	25.0692	27.4368	44.5997	37.9507	35.6885	32.5761	36.2361
	44.8994	27.7004	25.4915	31.1132	18.2777	28.4799	40.3509	39.4326	38.4792	36.2413	35.1456	52.3714	1.89299	37.5879	23.9569	27.2823	41.4963	36.1603	36.2933	32.4161	35.5512
	53.6464	107.709	102.497	119.636	85.2929	124.902	168.082	135.46	126.979	122.392	112.266	164.186	113.577	97.3676	86.2415	104.829	134.929	106.499	109.754	95.9113	109.769
	62.2968	89.2265	90.1759	100.72	77.2101	105.832	165.61	127.525	123.119	123.179	112.967	148.764	111.234	98.8488	83.891	102.972	122.209	103.998	102.672	94.0716	111.15
	70.9425	79.5465	77.8886	87.8636	65.4201	90.2477	158.768	115.264	118.226	110.976	107.46	135.133	105.381	92.1059	75.4906	99.1967	109.57	97.8915	93.2759	89.2603	105.066
	79.6897	11.0718	8.29028	12.9675	3.98437	12.2765	19.0763	16.2734	20.3653	16.082	16.9922	24.8172	-21.7618	22.9884	11.8842	9.20825	21.123	21.7828	17.1067	18.8086	17.2662
	88.3348	11.4123	8.90567	14.6371	5.71025	12.3396	17.7351	16.0787	19.5691	15.3068	18.1055	24.9002	-21.5287	22.9049	10.3755	9.65311	21.4253	20.1843	18.3683	18.35	17.6532
	96.9809	11.4579	8.42621	13.2991	4.39629	12.445	17.0991	14.8517	20.2652	14.0794	17.651	23.4564	-22.2807	21.4015	11.0768	9.08559	21.3516	18.9905	16.9409	18.6443	18.3806
	ECAR
	Time (minutes)	Control										ES/Cu
	1.56521	48.0711	47.467	46.8852	55.4331	39.4955	40.2863	44.6015	55.6559	47.9272	43.9877	32.114	57.3244	27.1028	52.3606	61.337	46.707	33.7147	55.0007	50.2392	45.0155
	10.2052	52.0934	49.4921	49.993	59.3688	40.9272	42.1441	47.2746	58.664	49.9616	45.7538	32.8019	60.3273	27.8941	54.641	66.6507	49.0837	33.4755	58.2238	52.8832	45.9894
	18.8602	53.0799	51.3438	51.6137	61.0321	41.4315	42.8874	47.9987	60.5688	51.7857	46.9409	33.3807	62.294	27.8494	56.1179	70.1589	50.591	33.7215	59.4809	53.1596	47.4173
	27.6078	80.5065	79.8224	76.2387	94.8325	64.4857	61.8542	72.6503	92.072	77.0363	69.5393	40.2239	80.9811	33.1618	71.9536	92.316	65.3474	41.5278	78.7412	71.2783	61.1864
	36.2515	81.9046	80.595	78.3842	97.0232	64.0519	63.4221	76.2478	93.4457	79.3583	71.1708	41.3275	82.7354	32.974	74.8919	95.4825	66.4617	42.1655	83.6363	74.93	64.4995
	44.8994	80.6704	80.3175	76.6728	97.228	64.0031	62.8568	72.4331	93.8858	77.7383	69.9533	40.1687	84.457	33.6496	78.2085	97.9084	68.1282	43.1783	85.9101	76.7646	65.5128
	53.6464	83.4361	87.9881	79.7696	104.227	69.7949	63.2949	75.8282	98.6134	82.3194	70.1159	39.6459	75.3496	33.8544	68.2693	85.1092	64.9655	42.028	76.1783	68.8929	59.2755
	62.2968	71.9535	75.0121	67.8452	87.0949	59.0564	55.6318	65.9341	84.809	71.3465	61.4622	36.0239	67.4721	30.8454	62.1917	73.3851	57.9063	37.7667	67.7777	61.3464	53.7693
	70.9425	67.6205	69.8457	64.2365	81.6653	55.5736	52.6399	63.4623	78.7644	67.1446	58.4062	34.7372	63.406	28.6629	58.6206	68.639	54.6993	36.9371	62.9876	58.0647	50.4122
	79.6897	59.848	59.9519	57.6584	70.8785	47.8976	46.8039	54.8864	68.3372	57.6348	51.6672	34.1262	63.1489	28.8348	57.9792	68.6675	53.3512	35.8233	63.2052	57.3311	49.5069
	88.3348	58.5335	58.516	55.9852	69.5546	46.5611	46.326	55.0006	66.6213	56.0549	50.7161	34.2543	62.3742	27.3242	57.9495	68.5816	53.3167	35.8816	63.3379	56.9216	49.3641
	96.9809	57.355	57.5215	55.7007	68.7744	45.8616	45.7514	53.9055	65.678	55.7677	50.1249	33.726	64.0282	28.0217	59.3323	70.1184	53.3981	35.6224	64.2282	58.0821	50.0109
3H	Basal Respiration			ATP production			Proton Leak			non-mito respiration			Maximal			Spare capacity
	Con	M3		Con	M3		Con	M3		Con	M3		Con	M3		Con	M3
	22.4677	-0.589975		28.9892	4.75003		6.52149	5.34001		4.28379	-2.48506		37.4118	2.7491		25.4837	-0.63083
	15.0921	1.7084		19.8848	11.5315		4.79273	9.82314		3.07505	-3.11774		27.2825	12.0656		17.1339	1.67221
	21.7813	-2.9153		33.8286	-0.0647829		12.0473	2.85051		9.15072	-4.14395		43.2139	1.84599		23.8028	-0.446166
	21.8012	3.96182		39.4565	5.52228		17.6552	1.56046		6.44219	5.21206		59.1699	8.00847		34.3965	4.24726
	12.7036			20.2862			7.58263	12.1124		9.89543	5.51119		25.605			16.3007
	15.4944	1.55628		25.731	2.72184		10.2366	1.16556		4.37412	0.591051		29.2373	5.1476		18.066	1.28419
	20.7359			34.7308			13.9949	16.5893		9.21057	2.32779		31.2116			21.406
	18.1375	-1.13281		27.9822	-3.61494		9.84467	-2.48213		9.82979	5.0419		31.987	-0.0631199		24.4246	2.71546
	18.9429	1.33506		39.3212	0.295398		20.3782	-1.03967			2.53782		20.3104	-2.16633		5.47065	1.22049
	22.2964	1.84359		28.2523	-1.09338		5.95588	-2.93698					31.1394	1.77494		26.1643	7.83398
Analysis
	Table Analyzed	basal respiration		Table Analyzed	atp		Table Analyzed	proton leak		Table Analyzed	non-mito		Table Analyzed	maximal respiration		Table Analyzed	spare capacity
	Column B	M3		Column B	M3		Column B	M3		Column B	M3		Column B	M3		Column B	M3
	vs.	vs.		vs.	vs.		vs.	vs.		vs.	vs.		vs.	vs.		vs.	vs.
	Column A	Con		Column A	Con		Column A	Con		Column A	Con		Column A	Con		Column A	Con
	Unpaired t test			Unpaired t test			Unpaired t test			Unpaired t test			Unpaired t test			Unpaired t test
	P value	<0.0001		P value	<0.0001		P value	0.0225		P value	0.0031		P value	<0.0001		P value	<0.0001
	P value summary	****		P value summary	****		P value summary	*		P value summary	**		P value summary	****		P value summary	****
	Significantly different (P < 0.05)?	Yes		Significantly different (P < 0.05)?	Yes		Significantly different (P < 0.05)?	Yes		Significantly different (P < 0.05)?	Yes		Significantly different (P < 0.05)?	Yes		Significantly different (P < 0.05)?	Yes
	One- or two-tailed P value?	Two-tailed		One- or two-tailed P value?	Two-tailed		One- or two-tailed P value?	Two-tailed		One- or two-tailed P value?	Two-tailed		One- or two-tailed P value?	Two-tailed		One- or two-tailed P value?	Two-tailed
	t, df	t=12.91, df=16		t, df	t=9.462, df=16		t, df	t=2.496, df=18		t, df	t=3.525, df=15		t, df	t=7.234, df=16		t, df	t=6.632, df=16
	How big is the difference?			How big is the difference?			How big is the difference?			How big is the difference?			How big is the difference?			How big is the difference?
	Mean of column A	18.95		Mean of column A	29.85		Mean of column A	10.9		Mean of column A	7.033		Mean of column A	33.66		Mean of column A	21.26
	Mean of column B	0.7209		Mean of column B	2.506		Mean of column B	4.298		Mean of column B	1.275		Mean of column B	3.67		Mean of column B	2.237
	Difference between means (B - A) ± SEM	-18.22 ± 1.411		Difference between means (B - A) ± SEM	-27.34 ± 2.889		Difference between means (B - A) ± SEM	-6.603 ± 2.645		Difference between means (B - A) ± SEM	-5.758 ± 1.633		Difference between means (B - A) ± SEM	-29.99 ± 4.145		Difference between means (B - A) ± SEM	-19.03 ± 2.869
	95% confidence interval	-21.22 to -15.23		95% confidence interval	-33.47 to -21.21		95% confidence interval	-12.16 to -1.045		95% confidence interval	-9.239 to -2.276		95% confidence interval	-38.77 to -21.20		95% confidence interval	-25.11 to -12.95
	R squared (eta squared)	0.9125		R squared (eta squared)	0.8484		R squared (eta squared)	0.2571		R squared (eta squared)	0.4531		R squared (eta squared)	0.7659		R squared (eta squared)	0.7333
	F test to compare variances			F test to compare variances			F test to compare variances			F test to compare variances			F test to compare variances			F test to compare variances
	F, DFn, Dfd	2.644, 9, 7		F, DFn, Dfd	2.153, 9, 7		F, DFn, Dfd	1.626, 9, 9		F, DFn, Dfd	1.779, 8, 7		F, DFn, Dfd	5.676, 9, 7		F, DFn, Dfd	7.767, 9, 7
	P value	0.2135		P value	0.3244		P value	0.4803		P value	0.4624		P value	0.0322		P value	0.0131
	P value summary	ns		P value summary	ns		P value summary	ns		P value summary	ns		P value summary	*		P value summary	*
	Significantly different (P < 0.05)?	No		Significantly different (P < 0.05)?	No		Significantly different (P < 0.05)?	No		Significantly different (P < 0.05)?	No		Significantly different (P < 0.05)?	Yes		Significantly different (P < 0.05)?	Yes
	Data analyzed			Data analyzed			Data analyzed			Data analyzed			Data analyzed			Data analyzed
	Sample size, column A	10		Sample size, column A	10		Sample size, column A	10		Sample size, column A	8		Sample size, column A	10		Sample size, column A	10
	Sample size, column B	8		Sample size, column B	8		Sample size, column B	10		Sample size, column B	9		Sample size, column B	8		Sample size, column B	8
3I	OCR
	Time (minutes)	Control										ES/Cu
	1.56521	276.365	244.045	258.979	332.998	230.296	217.664	236.001	291.526	261.409	222.266	92.0349	213.183	98.965	191.336	211.232	160.051	105.564	207.837	174.112	149.183
	10.2052	267.469	238.563	249.807	319.976	219.222	205.741	234.245	279.602	251.641	211.723	85.5459	189.96	86.46	173.455	191.122	143.349	96.5421	188.269	154.881	134.596
	18.8602	262.1	236.313	246.091	318.105	216.182	202.186	214.61	276.371	249.353	210.571	80.2017	180.566	89.3116	163.943	181.794	135.653	89.9543	182.309	150.174	129.153
	27.6078	77.8563	82.2094	72.6435	93.2965	65.384	67.2591	52.9352	87.9408	81.426	68.8354	33.6819	66.4872	39.2097	56.8384	59.1015	45.0911	31.3581	62.0963	46.7608	38.0262
	36.2515	85.4743	88.3752	81.3172	103.192	72.958	69.535	48.8298	93.4997	86.2308	75.6691	30.1106	60.7119	33.5234	54.3565	58.3929	41.8903	29.0219	59.7525	46.1153	34.2221
	44.8994	86.8306	89.3859	80.4305	110.406	72.8822	68.2279	46.2628	96.198	90.3516	78.0885	28.5077	58.5515	31.4255	51.1643	54.3825	41.7963	28.6033	57.6247	45.398	36.7726
	53.6464	480.371	422.69	464.704	621.185	389.473	338.617	372.689	469.976	432.243	364.064	44.2761	101.49	51.0361	90.4534	115.511	85.7626	58.311	114.492	101.865	89.1126
	62.2968	419.379	368.82	405.034	523.486	343.454	316.91	321.754	408.265	386.29	333.848	41.2582	92.812	46.4984	83.2187	105.334	77.8761	50.496	107.519	90.9242	79.6325
	70.9425	375.737	342.435	369.139	475.025	311.137	292.625	284.237	365.864	350.389	307.875	37.0716	82.2776	39.5476	74.4751	93.1031	68.9845	43.9475	98.2196	80.5087	69.906
	79.6897	28.6188	40.3986	23.2149	35.2562	22.8972	31.5487	2.31032	40.6505	32.8458	26.9487	12.5237	23.8038	12.8104	19.0719	20.1175	13.141	8.33394	23.1272	11.8918	6.87505
	88.3348	28.4127	43.2752	26.4808	41.6869	26.5324	26.8409	2.7332	39.8133	33.6041	31.5192	10.8293	23.3854	11.3753	17.7902	19.0159	12.0127	5.43072	19.2066	12.4566	6.15949
	96.9809	28.2972	42.7201	26.7922	41.6206	28.5042	25.8734	-9.66218	37.4069	32.0883	28.5007	11.0282	22.4218	11.2115	17.9634	18.2977	12.465	4.61611	19.6281	10.9917	5.52498
3J	Basal Respiration			ATP production			Maximal
	Con	ES/Cu		Con	ES/Cu		Con	ES/Cu
	240.202	74.4671		178.713	49.435		396.719	29.4082
	197.509	171.366		149.656	118.649		335.85	68.9896
	226.129	79.7797		167.96	54.592		387.463	33.8949
	284.172	157.97		215.807	109.823		500.378	64.4405
	195.922	175.572		145.774	124.502		322.044	85.5058
	180.442	133.811		133.845	92.7269		287.963	65.0015
	229.825	91.2266		165.267	60.2932		327.766	44.7912
	243.21	172.151		183.825	122.484		375.411	86.0898
	221.288	147.942		163.351	104.083		356.795	79.3192
	185.864	131.458		136.373	92.8128		306.273	73.3639
Analysis
	Table Analyzed	basal respiration		Table Analyzed	atp		Table Analyzed	maximal respiration
	Column B	ES/Cu		Column B	ES/Cu		Column B	ES/Cu
	vs.	vs.		vs.	vs.		vs.	vs.
	Column A	Con		Column A	Con		Column A	Con
	Unpaired t test			Unpaired t test			Unpaired t test
	P value	<0.0001		P value	<0.0001		P value	<0.0001
	P value summary	****		P value summary	****		P value summary	****
	Significantly different (P < 0.05)?	Yes		Significantly different (P < 0.05)?	Yes		Significantly different (P < 0.05)?	Yes
	One- or two-tailed P value?	Two-tailed		One- or two-tailed P value?	Two-tailed		One- or two-tailed P value?	Two-tailed
	t, df	t=5.473, df=18		t, df	t=5.943, df=18		t, df	t=14.64, df=18
	How big is the difference?			How big is the difference?			How big is the difference?
	Mean of column A	220.5		Mean of column A	164.1		Mean of column A	359.7
	Mean of column B	133.6		Mean of column B	92.94		Mean of column B	63.08
	Difference between means (B - A) ± SEM	-86.88 ± 15.87		Difference between means (B - A) ± SEM	-71.12 ± 11.97		Difference between means (B - A) ± SEM	-296.6 ± 20.26
	95% confidence interval	-120.2 to -53.53		95% confidence interval	-96.26 to -45.97		95% confidence interval	-339.2 to -254.0
	R squared (eta squared)	0.6246		R squared (eta squared)	0.6624		R squared (eta squared)	0.9225
	F test to compare variances			F test to compare variances			F test to compare variances
	F, DFn, Dfd	1.516, 9, 9		F, DFn, Dfd	1.334, 9, 9		F, DFn, Dfd	8.823, 9, 9
	P value	0.5451		P value	0.6743		P value	0.0034
	P value summary	ns		P value summary	ns		P value summary	**
	Significantly different (P < 0.05)?	No		Significantly different (P < 0.05)?	No		Significantly different (P < 0.05)?	Yes
	Data analyzed			Data analyzed			Data analyzed
	Sample size, column A	10		Sample size, column A	10		Sample size, column A	10
	Sample size, column B	10		Sample size, column B	10		Sample size, column B	10

## Sheet: Figure 4
meta_intensity_neg_hmdb_kegg_lipidmaps
Compound_ID	Name	Other_name(Kegg_name)	Formula	Molecular Weight	RT [min]	m/z	Kegg_ID	KEGG_pathway	HMDB_ID	Lipidmaps_ID	SuperClass(HMDB)	Class(HMDB)	SubClass(HMDB)	CATEGORY(Lipidmaps)	MAIN_CLASS(Lipidmaps)	SUB_CLASS(Lipidmaps)	mzCloud_Results	mzVault_Results	MassList_Results	Class_I	Class_II	Class_III	Class_IV	neg_Cunc1	neg_Cunc2	neg_Cunc3	neg_Cunc4	neg_CuEC1	neg_CuEC2	neg_CuEC3	neg_CuEC4	neg_Cu3nc1	neg_Cu3nc2	neg_Cu3nc3	neg_Cu3nc4	neg_QC1	neg_QC2	neg_QC3
Com_32_neg	Uridine monophosphate (UMP)	UMP; Uridylic acid; Uridine monophosphate; Uridine 5'-monophosphate; 5'Uridylic acid	C9 H13 N2 O9 P	324.035	1.497	323.028	cpd:C00105	map00240 Pyrimidine metabolism;map01100 Metabolic pathways	--	--	--	--	--	--	--	--	Full match	Full match	Full match	Nucleosides, nucleotides, and analogues	Pyrimidine nucleotides	Pyrimidine ribonucleotides	Pyrimidine ribonucleoside monophosphates	1.89718e+09	2.86177e+09	3.83445e+08	2.20925e+09	1.68563e+08	5.41685e+08	2.7011e+08	1.04703e+09	3.88757e+08	9.64194e+08	2.85154e+08	6.5495e+08	1.06505e+09	1.12661e+09	1.11451e+09
Com_37_neg	Guanosine monophosphate (GMP)	GMP; Guanosine 5'-phosphate; Guanosine monophosphate; Guanosine 5'-monophosphate; Guanylic acid	C10 H14 N5 O8 P	363.058	1.501	362.05	cpd:C00144	map00230 Purine metabolism;map01100 Metabolic pathways;map01523 Antifolate resistance;map04022 cGMP-PKG signaling pathway;map04740 Olfactory transduction;map04742 Taste transduction;map04744 Phototransduction	--	--	--	--	--	--	--	--	Full match	Full match	Full match	Nucleosides, nucleotides, and analogues	Purine nucleotides	Purine ribonucleotides	Purine ribonucleoside monophosphates	8.37254e+08	1.56343e+09	1.33809e+08	1.58744e+09	4.4175e+07	2.48423e+08	3.88581e+07	4.06617e+08	1.46379e+08	1.22731e+09	4.24871e+08	2.01597e+09	7.04151e+08	4.11244e+08	6.73931e+08
Com_47_neg	α-D-Glucose-1,6-bisphosphate	--	C6 H14 O12 P2	339.996	1.202	338.988	--	--	--	--	--	--	--	--	--	--	Full match	Full match	Full match	Organic oxygen compounds	Organooxygen compounds	Carbohydrates and carbohydrate conjugates	Hexose phosphates	4.92649e+07	2.5921e+07	1.72606e+08	2.12345e+08	9.23539e+06	6.25258e+07	1.60341e+07	4.63576e+08	5.98431e+08	8.55018e+08	4.83594e+08	4.08399e+08	2.06161e+08	2.21061e+08	2.40078e+08
Com_48_neg	UDP-N-acetylglucosamine	UDP-N-acetyl-alpha-D-glucosamine; UDP-N-acetyl-D-glucosamine; UDP-N-acetylglucosamine	C17 H27 N3 O17 P2	607.081	1.551	606.074	cpd:C00043	map00520 Amino sugar and nucleotide sugar metabolism;map00524 Neomycin, kanamycin and gentamicin biosynthesis;map01100 Metabolic pathways;map04931 Insulin resistance	HMDB0000290	--	Nucleosides, nucleotides, and analogues	Pyrimidine nucleotides	Pyrimidine nucleotide sugars	--	--	--	Full match	Full match	Full match	Nucleosides, nucleotides, and analogues	Pyrimidine nucleotides	Pyrimidine nucleotide sugars	Pyrimidine nucleotide sugars	1.08075e+09	1.52698e+09	1.50379e+08	2.19032e+09	1.50495e+08	2.10933e+08	7.00038e+06	3.76207e+08	6.48522e+08	1.08855e+09	4.49904e+08	8.09441e+08	7.76457e+08	7.60112e+08	8.95407e+08
Com_66_neg	N-Acetyl-L-methionine	N-Acetylmethionine; N-Acetyl-L-methionine	C7 H13 N O3 S	191.061	5.295	190.054	cpd:C02712	--	HMDB0011745	--	Organic acids and derivatives	Carboxylic acids and derivatives	Amino acids, peptides, and analogues	--	--	--	Full match	Full match	Full match	Organic acids and derivatives	Carboxylic acids and derivatives	Amino acids, peptides, and analogues	Methionine and derivatives	3.38511e+08	3.44168e+08	1.26185e+08	4.58397e+08	7.77991e+07	2.74909e+07	1.46992e+07	4.59726e+07	1.47769e+08	1.68679e+08	1.13244e+08	2.75655e+08	1.81303e+08	1.69217e+08	1.69518e+08
Com_132_neg	Gluconic acid	--	C6 H12 O7	196.058	1.404	195.05	--	--	HMDB0000625	--	Organic oxygen compounds	Organooxygen compounds	Carbohydrates and carbohydrate conjugates	--	--	--	Full match	Full match	Full match	Organic oxygen compounds	Organooxygen compounds	Carbohydrates and carbohydrate conjugates	Sugar acids and derivatives	8.48789e+07	1.2492e+08	7.57911e+07	3.65944e+08	4.53903e+07	4.58188e+07	6.13642e+07	3.62726e+07	4.50635e+07	7.71548e+07	4.28589e+07	1.57347e+08	1.25919e+08	1.2646e+08	1.27143e+08
Com_151_neg	Uridine 5'-diphosphogalactose	--	C15 H24 N2 O17 P2	566.054	1.558	565.047	--	--	HMDB0012305	--	Nucleosides, nucleotides, and analogues	Pyrimidine nucleotides	Pyrimidine nucleotide sugars	--	--	--	Full match	Full match	Full match	Nucleosides, nucleotides, and analogues	Pyrimidine nucleotides	Pyrimidine nucleotide sugars	Pyrimidine nucleotide sugars	4.25467e+08	8.55334e+08	6.56764e+07	6.38493e+08	4.09674e+07	5.03543e+07	2.21526e+07	9.76999e+07	6.41743e+07	1.5006e+08	6.18746e+07	2.67559e+07	1.7154e+08	2.37507e+08	2.48857e+08
Com_356_neg	DL-4-Hydroxyphenyllactic acid	--	C9 H10 O4	182.057	5.215	181.05	--	--	--	--	--	--	--	--	--	--	Full match	Full match	Full match	Phenylpropanoids and polyketides	Phenylpropanoic acids	Not available	Phenylpropanoic acids	3.72111e+07	3.54851e+07	9.98637e+07	1.85455e+08	8.90628e+07	7.2096e+07	6.02681e+07	3.78522e+07	1.13024e+07	1.4537e+07	1.11375e+07	6.48992e+07	7.07956e+07	7.04928e+07	6.89352e+07
Com_430_neg	Thymidine 5'-monophosphate	dTMP; Thymidine 5'-phosphate; Deoxythymidine 5'-phosphate; Thymidylic acid; 5'-Thymidylic acid; Thymidine monophosphate; Deoxythymidylic acid; Thymidylate	C10 H15 N2 O8 P	322.056	2.462	321.049	cpd:C00364	map00240 Pyrimidine metabolism;map01100 Metabolic pathways;map01523 Antifolate resistance	HMDB0001227	--	Nucleosides, nucleotides, and analogues	Pyrimidine nucleotides	Pyrimidine deoxyribonucleotides	--	--	--	Full match	Full match	Full match	Nucleosides, nucleotides, and analogues	Pyrimidine nucleotides	Pyrimidine deoxyribonucleotides	Pyrimidine 2'-deoxyribonucleoside monophosphates	7.74215e+07	1.17936e+08	1.05978e+08	2.22999e+08	8.09783e+07	1.70157e+08	8.04612e+07	7.79084e+07	3.05462e+07	3.01826e+07	2.10811e+07	4.38372e+07	9.63233e+07	9.86898e+07	1.03897e+08
Com_467_neg	Thymidine	Thymidine; Deoxythymidine	C10 H14 N2 O5	242.09	4.92	241.083	cpd:C00214	map00240 Pyrimidine metabolism;map01100 Metabolic pathways	HMDB0000273	--	Nucleosides, nucleotides, and analogues	Pyrimidine nucleosides	Pyrimidine 2'-deoxyribonucleosides	--	--	--	Full match	Full match	Full match	Nucleosides, nucleotides, and analogues	Pyrimidine nucleotides	Pyrimidine deoxyribonucleotides	Pyrimidine 2'-deoxyribonucleoside monophosphates	5.38256e+06	1.42682e+07	6.08811e+06	4.83505e+07	1.89153e+07	4.02076e+07	4.04138e+07	1.86592e+07	4.28755e+06	6.0679e+06	4.97992e+06	2.26977e+07	2.13443e+07	2.01072e+07	2.1466e+07
Com_488_neg	Coenzyme A	CoA; Coenzyme A; CoA-SH	C21 H36 N7 O16 P3 S	767.115	4.876	382.55	cpd:C00010	map00071 Fatty acid degradation;map00770 Pantothenate and CoA biosynthesis;map01100 Metabolic pathways;map04216 Ferroptosis;map04725 Cholinergic synapse;map04975 Fat digestion and absorption;map04977 Vitamin digestion and absorption	HMDB0001423	--	Nucleosides, nucleotides, and analogues	Purine nucleotides	Purine ribonucleotides	--	--	--	Full match	Full match	No results	Nucleosides, nucleotides, and analogues	Purine nucleotides	Purine ribonucleotides	Coenzyme A and derivatives	3.48312e+07	5.00409e+07	3.1414e+06	6.64641e+07	2.72317e+06	1.02683e+06	729276	2.11332e+06	1.76809e+07	1.41906e+07	8.74182e+06	4.17965e+07	9.32869e+06	1.40603e+07	1.68079e+07
Com_662_neg	D-(+)-Mannose	D-Mannose; Mannose; Seminose; Carubinose	C6 H12 O6	180.063	1.925	179.055	cpd:C00159	map00051 Fructose and mannose metabolism;map00052 Galactose metabolism;map00520 Amino sugar and nucleotide sugar metabolism;map01100 Metabolic pathways;map02010 ABC transporters;map04142 Lysosome	--	--	--	--	--	--	--	--	Full match	Full match	Full match	Organic oxygen compounds	Organooxygen compounds	Carbohydrates and carbohydrate conjugates	Hexoses	1.13459e+07	8.55547e+06	2.91978e+07	5.33012e+07	3.43128e+07	2.99222e+07	2.10539e+07	2.89309e+07	9.44957e+06	1.53153e+07	1.21458e+07	2.59921e+07	1.92975e+07	2.26112e+07	1.94076e+07
Com_800_neg	D-Ribulose 5-phosphate	D-Ribulose 5-phosphate	C5 H11 O8 P	230.019	1.226	275.017	cpd:C00199	map00030 Pentose phosphate pathway;map00040 Pentose and glucuronate interconversions;map00740 Riboflavin metabolism;map00750 Vitamin B6 metabolism;map01100 Metabolic pathways;map01200 Carbon metabolism;map01230 Biosynthesis of amino acids	HMDB0000618	--	Organic oxygen compounds	Organooxygen compounds	Carbohydrates and carbohydrate conjugates	--	--	--	Full match	Full match	Full match	Organic oxygen compounds	Organooxygen compounds	Carbohydrates and carbohydrate conjugates	Pentose phosphates	4.39619e+06	1.30527e+06	4.82779e+06	2.1447e+06	2.52441e+06	2.89441e+07	1.77851e+07	1.43099e+07	2.42773e+07	2.68268e+06	1.79158e+07	2.26299e+06	1.04548e+07	1.04188e+07	9.64909e+06
Com_889_neg	8-Iso-15-keto-prostaglandin-F2β	--	C20 H32 O5	352.225	6.346	351.217	--	--	--	--	--	--	--	--	--	--	Full match	Full match	Full match	Lipids and lipid-like molecules	Fatty Acyls	Eicosanoids	Prostaglandins and related compounds	7.77203e+06	4.72546e+06	1.78249e+07	1.12533e+06	2.3176e+07	7.72765e+07	5.00661e+07	2.15574e+07	1.86448e+07	1.69804e+07	1.66752e+07	2.0979e+07	2.44978e+07	2.28329e+07	2.16056e+07
Com_947_neg	Glycodeoxycholic acid	Glycodeoxycholate; Glycodeoxycholic acid; 3alpha,12alpha-Dihydroxy-5beta-cholan-24-oylglycine	C26 H43 N O5	449.314	7.356	448.306	cpd:C05464	--	HMDB0000631	LMST05030006	Lipids and lipid-like molecules	Steroids and steroid derivatives	Bile acids, alcohols and derivatives	Sterol Lipids [ST]	Steroid conjugates [ST05]	Glycine conjugates [ST0503]	Full match	Full match	Full match	Lipids and lipid-like molecules	Steroids and steroid derivatives	Bile acids, alcohols and derivatives	Glycinated bile acids and derivatives	2.40911e+06	1.44025e+06	1.49255e+07	1.06795e+07	1.5784e+07	5.58071e+07	4.75247e+07	1.20688e+07	6.08673e+06	7.70837e+06	6.30336e+06	3.13457e+07	1.96047e+07	1.80701e+07	1.92288e+07
Com_1006_neg	D-Ribose-1-phosphate	alpha-D-Ribose 1-phosphate; Ribose 1-phosphate; D-Ribose 1-phosphate	C5 H11 O8 P	230.019	1.416	229.011	cpd:C00620	map00030 Pentose phosphate pathway;map00230 Purine metabolism	HMDB0001489	--	Organic oxygen compounds	Organooxygen compounds	Carbohydrates and carbohydrate conjugates	--	--	--	Full match	Full match	Full match	Organic oxygen compounds	Organooxygen compounds	Carbohydrates and carbohydrate conjugates	Pentoses	3.70939e+07	5.26587e+07	8.92597e+06	6.36735e+07	4.05854e+06	1.86633e+07	1.12541e+07	1.05249e+08	4.30308e+07	9.78923e+07	5.2811e+07	4.13045e+07	3.2605e+07	3.2883e+07	3.28631e+07
Com_1139_neg	2'-Deoxyinosine	Deoxyinosine	C10 H12 N4 O4	252.086	4.667	251.078	cpd:C05512	map00230 Purine metabolism;map01100 Metabolic pathways	HMDB0000071	--	Nucleosides, nucleotides, and analogues	Purine nucleosides	Purine 2'-deoxyribonucleosides	--	--	--	Full match	Full match	Full match	Nucleosides, nucleotides, and analogues	Purine nucleosides	Purine 2'-deoxyribonucleosides	Purine 2'-deoxyribonucleosides	1.37254e+06	2.69116e+06	4.65422e+06	2.84911e+07	3.54898e+06	2.01268e+06	1.73138e+06	4.75324e+06	1.54094e+06	2.94164e+06	1.31846e+06	2.27077e+07	6.6752e+06	6.97316e+06	6.50056e+06
Com_1342_neg	(±)11-HETE	--	C20 H32 O3	320.235	8.017	319.227	--	--	--	--	--	--	--	--	--	--	Full match	Full match	Full match					2.50804e+07	1.43751e+07	2.76249e+07	3.96924e+06	4.38473e+07	3.03468e+07	2.24988e+07	2.22058e+07	4.41291e+07	5.95868e+07	4.04132e+07	2.85324e+07	2.25514e+07	2.02493e+07	2.01111e+07
Com_1369_neg	D-Sedoheptulose 7-phosphate	Sedoheptulose 7-phosphate; D-Sedoheptulose 7-phosphate; D-altro-Heptulose 7-phosphate; altro-Heptulose 7-phosphate	C7 H15 O10 P	290.04	1.236	289.033	cpd:C05382	map00030 Pentose phosphate pathway;map01100 Metabolic pathways;map01200 Carbon metabolism;map01230 Biosynthesis of amino acids	HMDB0001068	--	Organic oxygen compounds	Organooxygen compounds	Carbohydrates and carbohydrate conjugates	--	--	--	Full match	Full match	Full match	Organic oxygen compounds	Organooxygen compounds	Carbohydrates and carbohydrate conjugates	Hexose phosphates	1.68869e+07	2.05416e+07	2.93383e+06	8.07122e+06	2.50516e+06	2.3675e+06	1.64532e+06	4.33007e+06	1.30096e+07	2.01577e+07	9.66887e+06	3.21993e+07	8.87463e+06	8.53041e+06	7.90311e+06
Com_1524_neg	2'-Deoxyadenosine 5'-monophosphate (dAMP)	dAMP; 2'-Deoxyadenosine 5'-phosphate; 2'-Deoxyadenosine 5'-monophosphate; Deoxyadenylic acid; Deoxyadenosine monophosphate	C10 H14 N5 O6 P	331.068	2.053	330.06	cpd:C00360	map00230 Purine metabolism;map01100 Metabolic pathways	--	--	--	--	--	--	--	--	Full match	Full match	Full match	Nucleosides, nucleotides, and analogues	Purine nucleotides	Purine deoxyribonucleotides	Purine 2'-deoxyribonucleoside monophosphates	1.71842e+07	1.99811e+07	4.74893e+06	1.57916e+07	1.04813e+07	6.71391e+06	3.99699e+06	7.16372e+06	2.12154e+07	2.36874e+07	1.3931e+07	4.04399e+07	1.51648e+07	1.47681e+07	1.50566e+07
Com_1539_neg	Glucose 1-phosphate	--	C6 H13 O9 P	260.029	1.428	259.022	--	--	HMDB0001586	--	Organic oxygen compounds	Organooxygen compounds	Carbohydrates and carbohydrate conjugates	--	--	--	Full match	Full match	Full match	Organic oxygen compounds	Organooxygen compounds	Carbohydrates and carbohydrate conjugates	Monosaccharide phosphates	3.09454e+07	2.81241e+07	3.69816e+07	3.72927e+07	2.07057e+07	3.3346e+07	9.62799e+06	6.10201e+07	9.03476e+07	1.21756e+08	5.53732e+07	7.8933e+07	4.65011e+07	5.15169e+07	5.67951e+07
Com_1707_neg	9-(3-O-Methylpentofuranosyl)-1,9-dihydro-6H-purin-6-one	--	C11 H14 N4 O5	282.096	4.905	281.089	--	--	--	--	--	--	--	--	--	--	Full match	Full match	No results					1.34139e+07	1.15253e+07	1.23015e+07	1.25736e+07	1.39534e+07	9.25998e+06	1.01046e+07	5.81144e+06	3.31062e+06	4.89078e+06	2.77031e+06	1.29023e+07	9.40243e+06	9.41873e+06	9.81368e+06
Com_2006_neg	Uridine 5'-diphosphoglucuronic acid	UDP-glucuronate; UDPglucuronate; UDP-D-glucuronate; UDP-alpha-D-glucuronate	C15 H22 N2 O18 P2	580.034	1.971	579.026	cpd:C00167	map00040 Pentose and glucuronate interconversions;map00053 Ascorbate and aldarate metabolism;map00520 Amino sugar and nucleotide sugar metabolism;map01100 Metabolic pathways	HMDB0000935	--	Organoheterocyclic compounds	Lactones	Gamma butyrolactones	--	--	--	Full match	Full match	Full match	Nucleosides, nucleotides, and analogues	Pyrimidine nucleotides	Pyrimidine nucleotide sugars	Pyrimidine nucleotide sugars	2.87424e+08	3.96913e+08	1.12388e+08	3.51866e+08	6.59053e+07	6.23027e+07	3.56171e+07	1.13106e+08	1.35874e+08	1.2987e+08	7.47636e+07	9.61738e+07	1.50477e+08	1.31918e+08	1.85382e+08
Com_3137_neg	2'-Deoxyuridine	Deoxyuridine; 2-Deoxyuridine; 2'-Deoxyuridine	C9 H12 N2 O5	228.074	3.345	227.067	cpd:C00526	map00240 Pyrimidine metabolism	HMDB0000012	--	Nucleosides, nucleotides, and analogues	Pyrimidine nucleosides	Pyrimidine 2'-deoxyribonucleosides	--	--	--	Full match	Full match	Full match	Nucleosides, nucleotides, and analogues	Pyrimidine nucleosides	Pyrimidine 2'-deoxyribonucleosides	Pyrimidine 2'-deoxyribonucleosides	3.32265e+06	5.51407e+06	1.06404e+07	1.68408e+07	1.41606e+07	1.04191e+07	1.57752e+07	4.86182e+06	2.58485e+06	2.45067e+06	3.27553e+06	1.11326e+07	9.76741e+06	9.59968e+06	1.05602e+07
Com_3716_neg	Oleoyl-L-α-lysophosphatidic acid	--	C21 H41 O7 P	436.259	9.412	435.251	--	--	--	--	--	--	--	--	--	--	Full match	Full match	No results	Lipids and lipid-like molecules	Glycerophospholipids	Glycerophosphates	1-acylglycerol-3-phosphates	1.13019e+06	1.1665e+06	2.71005e+06	4.64256e+06	1.94552e+06	6.57599e+06	1.3103e+07	2.72405e+06	916555	449800	542663	1.82313e+07	1.00984e+07	8.89124e+06	8.32861e+06
Com_8447_neg	(±)12(13)-DiHOME	--	C18 H34 O4	314.245	8.504	313.238	--	--	--	--	--	--	--	--	--	--	Full match	Full match	Full match					3.394e+06	2.78032e+06	3.14226e+06	1.2066e+06	3.60842e+06	2.60766e+06	3.30977e+06	4.35487e+06	3.17721e+06	4.71414e+06	4.08468e+06	3.28216e+06	3.14072e+06	3.31108e+06	3.51281e+06
Com_10867_neg	Levothyroxine	Thyroxine; Levothyroxin; L-Thyroxine; O-(4-Hydroxy-3,5-diidophenyl)-3,5-diiodo-L-tyrosine; 3,5,3'5'-Tetraiodo-L-thyronine; T4	C15 H11 I4 N O4	776.687	6.221	775.68	cpd:C01829	map00350 Tyrosine metabolism;map01100 Metabolic pathways;map04080 Neuroactive ligand-receptor interaction;map04918 Thyroid hormone synthesis;map04919 Thyroid hormone signaling pathway;map04976 Bile secretion;map05320 Autoimmune thyroid disease	HMDB0000248	--	Organic acids and derivatives	Carboxylic acids and derivatives	Amino acids, peptides, and analogues	--	--	--	Full match	Full match	Full match	Organic acids and derivatives	Carboxylic acids and derivatives	Amino acids, peptides, and analogues	Phenylalanine and derivatives	823531	647909	1.51359e+06	232286	1.74304e+06	2.20618e+06	2.25632e+06	1.03884e+06	679751	848380	746710	1.59265e+06	1.24975e+06	972283	1.25402e+06
Com_14233_neg	N4-Acetylcytidine	N4-Acetylcytidine	C11 H15 N3 O6	285.096	4.943	284.089	cpd:C22293	--	HMDB0005923	--	Nucleosides, nucleotides, and analogues	Pyrimidine nucleosides	-	--	--	--	Full match	Full match	Full match	Nucleosides, nucleotides, and analogues	Pyrimidine nucleosides	Not available	Pyrimidine nucleosides	448851	388487	1.40178e+06	971158	1.78463e+06	1.9092e+06	1.798e+06	732938	543746	345613	440064	1.39905e+06	921852	913030	972029
Com_4_neg	Pantothenic acid	Pantothenate; Pantothenic acid; (R)-Pantothenate	C9 H17 N O5	219.11	5.079	218.103	cpd:C00864	map00410 beta-Alanine metabolism;map00770 Pantothenate and CoA biosynthesis;map01100 Metabolic pathways;map04977 Vitamin digestion and absorption	HMDB0000210	--	Organic oxygen compounds	Organooxygen compounds	Alcohols and polyols	--	--	--	Full match	Full match	Full match	Organic oxygen compounds	Organooxygen compounds	Alcohols and polyols	Secondary alcohols	1.43772e+09	1.68524e+09	3.57438e+09	7.99637e+09	3.31525e+09	8.80917e+08	1.04291e+09	4.2211e+08	1.08123e+09	1.28473e+09	8.22259e+08	1.04413e+10	3.36106e+09	3.2692e+09	3.35015e+09
Com_351_neg	DL-Arginine	Amino acid(Arg-); Arginine; 2-Amino-5-guanidinovaleric acid	C6 H14 N4 O2	174.111	1.345	173.104	cpd:C02385	--	HMDB0251511	--	Organic acids and derivatives	Carboxylic acids and derivatives	Amino acids, peptides, and analogues	--	--	--	Full match	Full match	Full match	Organic acids and derivatives	Carboxylic acids and derivatives	Amino acids, peptides, and analogues	Arginine and derivatives	1.3969e+08	1.74121e+08	7.15006e+07	7.74517e+07	8.113e+07	8.29693e+07	9.3946e+07	6.02398e+07	1.14021e+08	1.6164e+08	1.16536e+08	9.00006e+07	9.36517e+07	8.73014e+07	8.88674e+07
Com_72_neg	Dulcitol	Galactitol; Dulcitol; Dulcose	C6 H14 O6	182.078	1.378	181.071	cpd:C01697	map00052 Galactose metabolism;map01100 Metabolic pathways	HMDB0011632	--	Organic oxygen compounds	Organooxygen compounds	Carbohydrates and carbohydrate conjugates	--	--	--	Full match	Full match	Full match	Organic oxygen compounds	Organooxygen compounds	Carbohydrates and carbohydrate conjugates	Sugar alcohols	5.43057e+07	6.60894e+07	4.23654e+07	1.40417e+08	3.38204e+07	2.61391e+07	3.63608e+07	1.7363e+07	1.03408e+08	1.62492e+08	7.43871e+07	3.54437e+08	5.81298e+07	5.67046e+07	7.56173e+07
Com_57_neg	Guanosine	Guanosine	C10 H13 N5 O5	283.091	3.928	282.084	cpd:C00387	map00230 Purine metabolism;map01100 Metabolic pathways	HMDB0000133	--	Nucleosides, nucleotides, and analogues	Purine nucleosides	-	--	--	--	Full match	Full match	Full match	Nucleosides, nucleotides, and analogues	Purine nucleosides	Not available	Purine nucleosides	1.52383e+08	3.73956e+08	3.22429e+08	2.33832e+09	1.24872e+08	4.28394e+08	2.99654e+08	1.3415e+08	1.24336e+08	2.14848e+08	1.42415e+08	1.18972e+09	6.07376e+08	6.09092e+08	6.32131e+08
Com_61_neg	Phenylacetylglycine	Phenylacetylglycine	C10 H11 N O3	193.073	5.479	192.066	cpd:C05598	map00360 Phenylalanine metabolism	HMDB0000821	--	Organic acids and derivatives	Carboxylic acids and derivatives	Amino acids, peptides, and analogues	--	--	--	Full match	Full match	Full match	Organic acids and derivatives	Carboxylic acids and derivatives	Amino acids, peptides, and analogues	N-acyl-alpha amino acids	1.1315e+07	7.68585e+06	5.87888e+08	5.58229e+07	6.66706e+08	5.21444e+07	6.81421e+07	2.4969e+07	7.58131e+06	1.07857e+07	1.01759e+07	2.13954e+08	2.10015e+08	1.99583e+08	1.95942e+08
Com_20_neg	Adenosine 5'-monophosphate	AMP; Adenosine 5'-monophosphate; Adenylic acid; Adenylate; 5'-AMP; 5'-Adenylic acid; 5'-Adenosine monophosphate; Adenosine 5'-phosphate	C10 H14 N5 O7 P	347.063	1.615	346.055	cpd:C00020	map00230 Purine metabolism;map01100 Metabolic pathways;map01523 Antifolate resistance;map04022 cGMP-PKG signaling pathway;map04024 cAMP signaling pathway;map04068 FoxO signaling pathway;map04150 mTOR signaling pathway;map04151 PI3K-Akt signaling pathway;map04152 AMPK signaling pathway;map04211 Longevity regulating pathway;map04740 Olfactory transduction;map04742 Taste transduction;map04923 Regula…	HMDB0000045	--	Nucleosides, nucleotides, and analogues	Purine nucleotides	Purine ribonucleotides	--	--	--	Full match	Full match	Full match	Nucleosides, nucleotides, and analogues	Purine nucleotides	Purine ribonucleotides	Purine ribonucleoside monophosphates	4.86739e+09	5.9357e+09	3.28218e+08	4.89647e+09	3.84143e+08	6.48628e+08	3.39381e+08	1.65409e+09	2.68161e+09	4.36815e+09	1.89625e+09	3.83525e+09	2.21255e+09	2.2583e+09	2.34492e+09
Com_26_neg	Inosine-5'-monophosphate (IMP)	IMP; Inosinic acid; Inosine monophosphate; Inosine 5'-monophosphate; Inosine 5'-phosphate; 5'-Inosinate; 5'-Inosinic acid; 5'-Inosine monophosphate; 5'-IMP	C10 H13 N4 O8 P	348.047	1.511	347.039	cpd:C00130	map00230 Purine metabolism;map01100 Metabolic pathways;map01523 Antifolate resistance;map04742 Taste transduction	--	--	--	--	--	--	--	--	Full match	Full match	Full match	Nucleosides, nucleotides, and analogues	Purine nucleotides	Purine ribonucleotides	Purine ribonucleoside monophosphates	9.93056e+08	2.87883e+09	1.32518e+08	2.52089e+09	1.01782e+08	1.35059e+08	7.68025e+07	1.94733e+08	2.31371e+08	6.85682e+08	1.97763e+08	5.26516e+08	8.45046e+08	8.51143e+08	8.55557e+08
Com_9149_neg	Adenosine	Adenosine	C10 H13 N5 O4	267.097	4.628	266.089	cpd:C00212	map00230 Purine metabolism;map01100 Metabolic pathways;map04022 cGMP-PKG signaling pathway;map04024 cAMP signaling pathway;map04071 Sphingolipid signaling pathway;map04080 Neuroactive ligand-receptor interaction;map04270 Vascular smooth muscle contraction;map04923 Regulation of lipolysis in adipocytes;map04924 Renin secretion;map05012 Parkinson's disease;map05032 Morphine addiction;map05034 Alcoh…	HMDB0000050	--	Nucleosides, nucleotides, and analogues	Purine nucleosides	-	--	--	--	Full match	Full match	Full match	Nucleosides, nucleotides, and analogues	Purine nucleosides	Not available	Purine nucleosides	342748	611074	735872	4.26149e+06	516618	728951	605909	544032	711428	735324	779679	4.90788e+06	1.07262e+06	1.05922e+06	1.06817e+06
Com_338_neg	Glycerophospho-N-palmitoyl ethanolamine	--	C21 H44 N O7 P	453.285	9.283	452.278	--	--	--	--	--	--	--	--	--	--	Full match	Full match	Full match	Lipids and lipid-like molecules	Glycerophospholipids	Glycerophosphoethanolamines	Glycero-3-phospho-N-acyl-ethanolamines	8.43927e+06	1.23324e+07	2.8959e+07	4.85784e+07	2.10681e+07	2.58339e+07	3.85237e+07	1.4906e+07	6.78836e+06	3.61774e+06	5.57697e+06	1.50642e+08	8.52812e+07	7.62014e+07	7.78166e+07
Com_390_neg	Adrenic acid	7,10,13,16-Docosatetraenoic acid; (7Z,10Z,13Z,16Z)-Docosa-7,10,13,16-tetraenoic acid; Adrenic acid	C22 H36 O2	332.271	10.566	331.264	cpd:C16527	map01040 Biosynthesis of unsaturated fatty acids;map04216 Ferroptosis	HMDB0002226	LMFA04000050	Lipids and lipid-like molecules	Fatty Acyls	Fatty acids and conjugates	Fatty Acyls [FA]	Docosanoids [FA04]	Other Docosanoids [FA0400]	Full match	Full match	No results	Lipids and lipid-like molecules	Fatty Acyls	Fatty acids and conjugates	Very long-chain fatty acids	2.45651e+06	4.19915e+06	8.19831e+06	4.40948e+06	1.21792e+07	1.24329e+07	3.38213e+07	3.41402e+06	1.77419e+07	2.45612e+06	9.71221e+06	1.51591e+08	4.80775e+07	3.69265e+07	4.02708e+07
Com_59_neg	Xanthosine	Xanthosine	C10 H12 N4 O6	284.075	4.781	283.068	cpd:C01762	map00230 Purine metabolism;map00232 Caffeine metabolism;map01100 Metabolic pathways	HMDB0000299	--	Nucleosides, nucleotides, and analogues	Purine nucleosides	-	--	--	--	Full match	Full match	Full match	Nucleosides, nucleotides, and analogues	Purine nucleosides	Not available	Purine nucleosides	2.48546e+07	5.30242e+07	6.14184e+07	6.10824e+08	5.57133e+07	6.03547e+07	8.16974e+07	1.05112e+08	9.29208e+06	1.12417e+07	9.38476e+06	8.59694e+07	1.41297e+08	1.4262e+08	1.39957e+08
Com_82_neg	Folic acid	Folate; Pteroylglutamic acid; Folic acid	C19 H19 N7 O6	441.139	5.124	440.132	cpd:C00504	map00670 One carbon pool by folate;map00790 Folate biosynthesis;map01100 Metabolic pathways;map01523 Antifolate resistance;map04976 Bile secretion;map04977 Vitamin digestion and absorption	HMDB0000121	--	Benzenoids	Phenols	Methoxyphenols	--	--	--	Full match	Full match	Full match	Organic acids and derivatives	Carboxylic acids and derivatives	Amino acids, peptides, and analogues	Glutamic acid and derivatives	836230	510180	3.6793e+08	1.49087e+06	4.69395e+08	2.59781e+08	3.2341e+08	3.41128e+07	7.8191e+06	2.92928e+06	1.51164e+07	6.45971e+07	1.48431e+08	1.41938e+08	1.40586e+08
Com_195_neg	Glycoursodeoxycholic acid	--	C26 H43 N O5	449.314	7.195	448.306	--	--	HMDB0000708	LMST05030016	Lipids and lipid-like molecules	Steroids and steroid derivatives	Bile acids, alcohols and derivatives	Sterol Lipids [ST]	Steroid conjugates [ST05]	Glycine conjugates [ST0503]	Full match	Full match	Full match	Lipids and lipid-like molecules	Steroids and steroid derivatives	Bile acids, alcohols and derivatives	Glycinated bile acids and derivatives	1.05621e+07	5.78838e+06	7.63827e+07	1.89788e+07	7.78606e+07	2.10593e+08	1.91925e+08	4.36536e+07	2.71589e+07	3.16062e+07	2.8874e+07	6.48047e+07	7.7506e+07	7.27096e+07	6.97526e+07
Com_146_neg	Flavin adenine dinucleotide (FAD)	--	C27 H33 N9 O15 P2	785.157	5.088	784.15	--	--	--	--	--	--	--	--	--	--	Full match	Full match	Full match	Nucleosides, nucleotides, and analogues	Flavin nucleotides	Not available	Flavin nucleotides	5.75964e+07	5.80207e+07	5.11562e+07	1.70183e+08	3.92555e+07	4.51752e+07	3.30184e+07	5.07948e+07	3.48755e+07	4.26287e+07	2.85604e+07	2.35087e+08	5.80946e+07	5.98295e+07	6.13022e+07
Com_38_neg	Uridine	Uridine	C9 H12 N2 O6	244.069	2.413	243.062	cpd:C00299	map00240 Pyrimidine metabolism;map01100 Metabolic pathways	HMDB0000296	--	Nucleosides, nucleotides, and analogues	Pyrimidine nucleosides	-	--	--	--	Full match	Full match	Full match	Nucleosides, nucleotides, and analogues	Pyrimidine nucleosides	Not available	Pyrimidine nucleosides	9.79165e+08	1.89982e+09	2.13695e+08	2.49585e+09	1.09387e+08	2.83119e+08	1.3096e+08	2.16049e+08	2.96302e+08	1.79767e+08	3.31311e+08	6.67816e+08	8.67672e+08	8.803e+08	9.15644e+08
Com_533_neg	N-Acetylneuraminic acid	N-Acetylneuraminate; N-Acetylneuraminic acid; 5-Acetamido-3,5-dideoxy-D-glycero-D-galacto-2-nonulosonic acid; Neu5Ac	C11 H19 N O9	309.106	1.446	308.098	cpd:C00270	map00520 Amino sugar and nucleotide sugar metabolism;map01100 Metabolic pathways	HMDB0000230	--	Organic oxygen compounds	Organooxygen compounds	Carbohydrates and carbohydrate conjugates	--	--	--	Full match	Full match	Full match	Organic oxygen compounds	Organooxygen compounds	Carbohydrates and carbohydrate conjugates	N-acylneuraminic acids	2.31348e+07	4.04564e+07	5.93824e+07	7.43194e+07	3.07771e+07	1.65773e+07	1.22676e+07	1.81043e+07	1.71076e+07	3.34065e+07	1.43338e+07	9.28874e+07	4.99378e+07	5.25715e+07	5.1622e+07
Com_35_neg	Citric acid	Citrate; Citric acid; 2-Hydroxy-1,2,3-propanetricarboxylic acid; 2-Hydroxytricarballylic acid	C6 H8 O7	192.026	2.237	191.019	cpd:C00158	map00020 Citrate cycle (TCA cycle);map00250 Alanine, aspartate and glutamate metabolism;map00630 Glyoxylate and dicarboxylate metabolism;map01100 Metabolic pathways;map01200 Carbon metabolism;map01210 2-Oxocarboxylic acid metabolism;map01230 Biosynthesis of amino acids	HMDB0000094	--	Organic acids and derivatives	Carboxylic acids and derivatives	Tricarboxylic acids and derivatives	--	--	--	Full match	Full match	Full match	Organic acids and derivatives	Carboxylic acids and derivatives	Tricarboxylic acids and derivatives	Tricarboxylic acids and derivatives	3.44906e+07	6.76692e+07	5.79172e+08	1.03365e+08	1.98429e+09	9.92312e+08	9.16373e+08	7.2009e+08	6.08633e+07	3.83541e+07	5.53939e+07	3.79736e+07	7.06389e+08	8.71901e+08	9.95216e+08
Com_2278_neg	N2-Methylguanosine	--	C11 H15 N5 O5	297.107	4.883	296.1	--	--	--	--	--	--	--	--	--	--	Full match	Full match	Full match	Nucleosides, nucleotides, and analogues	Purine nucleosides	Not available	Purine nucleosides	9.78598e+06	9.86706e+06	1.13143e+07	2.49514e+07	1.39873e+07	1.11739e+07	1.22361e+07	1.11557e+07	3.15823e+06	6.24937e+06	3.15954e+06	2.49832e+07	1.17201e+07	1.238e+07	1.22004e+07
Com_695_neg	Glycocholic acid	Glycocholate; Glycocholic acid; 3alpha,7alpha,12alpha-Trihydroxy-5beta-cholan-24-oylglycine	C26 H43 N O6	465.309	6.735	464.301	cpd:C01921	map00120 Primary bile acid biosynthesis;map01100 Metabolic pathways;map04976 Bile secretion;map04979 Cholesterol metabolism	HMDB0000138	LMST05030001	Lipids and lipid-like molecules	Steroids and steroid derivatives	Bile acids, alcohols and derivatives	Sterol Lipids [ST]	Steroid conjugates [ST05]	Glycine conjugates [ST0503]	Full match	Full match	Full match	Lipids and lipid-like molecules	Steroids and steroid derivatives	Bile acids, alcohols and derivatives	Glycinated bile acids and derivatives	2.21525e+06	1.25358e+06	2.69332e+07	3.21594e+06	2.88371e+07	5.41293e+07	5.20635e+07	1.00558e+07	6.05516e+06	5.5915e+06	6.43854e+06	8.25689e+06	2.14414e+07	2.07749e+07	2.16595e+07
Com_919_neg	Cyclic ADP-ribose	Cyclic ADP-ribose; cADPR	C15 H21 N5 O13 P2	541.061	1.871	540.053	cpd:C13050	map04020 Calcium signaling pathway;map04921 Oxytocin signaling pathway;map04970 Salivary secretion;map04972 Pancreatic secretion	HMDB0249529	--	Organic oxygen compounds	Organooxygen compounds	Carbohydrates and carbohydrate conjugates	--	--	--	Full match	Full match	No results	Organic oxygen compounds	Organooxygen compounds	Carbohydrates and carbohydrate conjugates	Pentose phosphates	1.09582e+08	1.56251e+08	9.97315e+07	1.07463e+08	6.29045e+07	6.23079e+06	4.66578e+06	1.45638e+07	1.33576e+08	3.95603e+07	6.47606e+07	7.06641e+07	5.9934e+07	6.3883e+07	6.33836e+07
Com_3548_neg	4-Pyridoxic acid	4-Pyridoxate; 4-Pyridoxic acid	C8 H9 N O4	183.052	4.14	182.045	cpd:C00847	map00750 Vitamin B6 metabolism;map01100 Metabolic pathways	HMDB0000017	--	Organoheterocyclic compounds	Pyridines and derivatives	Pyridinecarboxylic acids and derivatives	--	--	--	Full match	Full match	Full match	Organoheterocyclic compounds	Pyridines and derivatives	Pyridinecarboxylic acids and derivatives	Pyridinecarboxylic acids	6.4937e+06	5.1588e+06	1.54658e+07	6.3917e+06	1.83665e+07	1.5593e+07	1.72333e+07	1.37984e+07	6.93257e+06	8.92761e+06	7.94095e+06	9.73042e+06	9.74689e+06	1.05157e+07	1.11368e+07
Com_5355_neg	D-Glucosamine 6-phosphate	D-Glucosamine 6-phosphate; D-Glucosamine phosphate	C6 H14 N O8 P	259.046	1.241	258.038	cpd:C00352	map00250 Alanine, aspartate and glutamate metabolism;map00520 Amino sugar and nucleotide sugar metabolism;map01100 Metabolic pathways;map04931 Insulin resistance	HMDB0001254	--	Organic oxygen compounds	Organooxygen compounds	Carbohydrates and carbohydrate conjugates	--	--	--	Full match	Full match	Full match	Organic oxygen compounds	Organooxygen compounds	Carbohydrates and carbohydrate conjugates	Hexose phosphates	704978	702829	275201	1.77436e+06	137215	619332	485544	427195	246800	365696	374975	1.62083e+06	694973	618625	487907
Com_3_neg	N-(4-chlorophenethyl)-N'-(4-chlorophenyl)urea	--	C15 H14 Cl2 N2 O	354.056	5.579	353.049	--	--	--	--	--	--	--	--	--	--	Invalid mass	No results	No results					1.54806e+09	1.01609e+09	1.25468e+10	1.25941e+09	1.3524e+10	1.3563e+10	1.4094e+10	2.94988e+09	3.847e+09	3.05731e+09	3.98593e+09	3.75049e+09	6.95034e+09	6.69367e+09	6.42332e+09
Com_5_neg	4-Oxoproline	4-Oxoproline; 4-Oxo-L-proline	C5 H7 N O3	129.042	2.422	128.034	cpd:C01877	map00330 Arginine and proline metabolism	HMDB0304793	--	Organic acids and derivatives	Carboxylic acids and derivatives	Amino acids, peptides, and analogues	--	--	--	Invalid mass	Invalid mass	No results	Organic acids and derivatives	Carboxylic acids and derivatives	Amino acids, peptides, and analogues	Proline and derivatives	1.92536e+09	1.73075e+09	1.31935e+10	4.36972e+09	1.59034e+10	1.1817e+10	1.05816e+10	6.18329e+09	2.95933e+09	3.39774e+09	3.50756e+09	6.96517e+09	8.45401e+09	8.72771e+09	9.34368e+09
Com_17_neg	Psicose	--	C6 H12 O6	180.063	1.38	179.055	--	--	--	--	--	--	--	--	--	--	No results	Full match	Full match	Organic oxygen compounds	Organooxygen compounds	Carbohydrates and carbohydrate conjugates	Monosaccharides	904897	1.14062e+06	9.29227e+07	6.93061e+06	9.87933e+07	6.5556e+07	9.73405e+07	3.67599e+06	1.39088e+07	4.01797e+06	1.66228e+07	5.69854e+06	4.31036e+07	5.83497e+07	6.01598e+07
Com_19_neg	3-Hydroxybenzoic acid	3-Hydroxybenzoate; 3-Hydroxybenzoic acid; m-Hydroxybenzoic acid	C7 H6 O3	138.031	5.911	137.023	cpd:C00587	map00400 Phenylalanine, tyrosine and tryptophan biosynthesis	HMDB0002466	--	Benzenoids	Benzene and substituted derivatives	Benzoic acids and derivatives	--	--	--	Invalid mass	Invalid mass	No results	Benzenoids	Benzene and substituted derivatives	Benzoic acids and derivatives	Hydroxybenzoic acid derivatives	4.31097e+09	3.13741e+09	9.37053e+08	1.10416e+09	1.16173e+09	2.35554e+09	3.26566e+09	6.02882e+09	2.0497e+09	4.8522e+09	2.03452e+09	8.49481e+08	1.98305e+09	1.96125e+09	2.05275e+09
Com_21_neg	Succinic acid	Succinate; Succinic acid; Butanedionic acid; Ethylenesuccinic acid	C4 H6 O4	118.026	2.752	117.018	cpd:C00042	map00020 Citrate cycle (TCA cycle);map00190 Oxidative phosphorylation;map00250 Alanine, aspartate and glutamate metabolism;map00350 Tyrosine metabolism;map00360 Phenylalanine metabolism;map00620 Pyruvate metabolism;map00630 Glyoxylate and dicarboxylate metabolism;map00640 Propanoate metabolism;map00650 Butanoate metabolism;map00760 Nicotinate and nicotinamide metabolism;map00920 Sulfur metabolism	HMDB0000254	LMFA01170043	Organic acids and derivatives	Carboxylic acids and derivatives	Dicarboxylic acids and derivatives	Fatty Acyls [FA]	Fatty Acids and Conjugates [FA01]	Dicarboxylic acids [FA0117]	Invalid mass	Invalid mass	No results	Organic acids and derivatives	Carboxylic acids and derivatives	Dicarboxylic acids and derivatives	Dicarboxylic acids and derivatives	6.08262e+08	5.81423e+08	8.69134e+08	4.90945e+08	1.40582e+09	9.98119e+08	1.3049e+09	1.02757e+09	6.69215e+09	6.74008e+09	4.93742e+09	8.40653e+09	1.9225e+09	1.99943e+09	2.1158e+09
Com_23_neg	DL-Malic acid	Malate; Malic acid; 2-Hydroxybutanedioic acid	C4 H6 O5	134.021	1.513	133.013	cpd:C00711	--	--	--	--	--	--	--	--	--	Invalid mass	Invalid mass	No results	Organic acids and derivatives	Hydroxy acids and derivatives	Beta hydroxy acids and derivatives	Beta hydroxy acids and derivatives	3.96977e+08	3.54985e+08	1.00852e+09	1.94748e+09	1.08592e+09	3.08018e+08	2.68963e+08	1.85674e+08	1.77022e+08	1.06494e+08	1.0494e+08	2.86653e+08	6.9869e+08	8.69498e+08	8.31928e+08
Com_50_neg	N-Glycolylneuraminic acid	--	C11 H19 N O10	325.102	1.484	324.093	--	--	HMDB0000833	--	Organic oxygen compounds	Organooxygen compounds	Carbohydrates and carbohydrate conjugates	--	--	--	Full match	No results	No results					1.88615e+07	2.78439e+07	1.16111e+06	1.42544e+07	1.18141e+06	1.55938e+06	1.2879e+06	4.11336e+06	1.97059e+07	4.2777e+07	1.42799e+07	7.76492e+07	1.0778e+07	1.33692e+07	1.15309e+07
Com_69_neg	D-(+)-Malic acid	(R)-Malate; D-Malate; D-Malic acid	C4 H6 O5	134.021	1.715	133.013	cpd:C00497	map00650 Butanoate metabolism	HMDB0031518	--	Organic acids and derivatives	Hydroxy acids and derivatives	Beta hydroxy acids and derivatives	--	--	--	Invalid mass	Invalid mass	No results	Organic acids and derivatives	Hydroxy acids and derivatives	Beta hydroxy acids and derivatives	Beta hydroxy acids and derivatives	2.62255e+08	2.45154e+08	6.43045e+08	9.89289e+08	5.42981e+08	1.7534e+08	1.85451e+08	1.60339e+08	9.81462e+07	7.88405e+07	5.87268e+07	1.51264e+08	4.31319e+08	5.13554e+08	5.59496e+08
Com_71_neg	3-[(methoxycarbonyl)amino]-2,2,3-trimethylbutanoic acid	--	C9 H17 N O4	203.115	5.672	202.108	--	--	--	--	--	--	--	--	--	--	Full match	No results	Full match					9.23253e+06	1.11794e+07	2.83072e+07	4.2223e+08	3.561e+07	2.58651e+07	2.31136e+07	1.91908e+07	9.45065e+06	1.4694e+07	1.01792e+07	1.3334e+08	8.54365e+07	8.54001e+07	8.09841e+07
Com_89_neg	N1-{3-[2-(2-pyridyl)ethyl]phenyl}-4-chlorobenzene-1-sulfonamide	--	C19 H17 Cl N2 O2 S	372.067	5.426	371.059	--	--	--	--	--	--	--	--	--	--	Invalid mass	No results	No results					5.49738e+07	3.66802e+07	6.51618e+08	7.2577e+07	7.18213e+08	1.18351e+09	1.0642e+09	1.84327e+08	1.45326e+08	1.4992e+08	1.62876e+08	2.03407e+08	3.8505e+08	3.8042e+08	3.72139e+08
Com_117_neg	Methyl acetoacetate	--	C5 H8 O3	134.057	4.835	115.039	--	--	HMDB0000310	--	Organic acids and derivatives	Keto acids and derivatives	Beta-keto acids and derivatives	--	--	--	Invalid mass	No results	No results	Organic acids and derivatives	Keto acids and derivatives	Beta-keto acids and derivatives	Beta-keto acids and derivatives	1.18874e+08	9.46818e+07	2.54671e+08	5.53117e+07	5.19591e+08	2.94009e+08	2.57133e+08	2.05777e+08	1.23751e+08	1.7043e+08	1.21127e+08	5.43446e+07	1.74261e+08	1.95196e+08	1.79667e+08
Com_136_neg	1-(4-methylphenyl)-3-(2-pyridylthio)pyrrolidine-2,5-dione	--	C16 H14 N2 O2 S	299.077	3.968	298.069	--	--	--	--	--	--	--	--	--	--	Invalid mass	No results	No results					2.39052e+08	1.38477e+08	3.68253e+08	8.04695e+08	2.26316e+08	2.27522e+08	1.07156e+08	2.89508e+08	1.67577e+08	3.98419e+08	2.16323e+08	2.20794e+08	2.68431e+08	2.75411e+08	2.87719e+08
Com_137_neg	LPC 18:1	1-Acyl-sn-glycero-3-phosphocholine; 1-Acyl-sn-glycerol-3-phosphocholine; alpha-Acylglycerophosphocholine; 2-Lysolecithin; 2-Lysophosphatidylcholine; 1-Acylglycerophosphocholine	C26 H52 N O7 P	567.353	9.564	566.346	cpd:C04230	map00564 Glycerophospholipid metabolism;map05231 Choline metabolism in cancer	HMDB0002815	LMGP01050138	Lipids and lipid-like molecules	Glycerophospholipids	Glycerophosphocholines	Glycerophospholipids [GP]	Glycerophosphocholines [GP01]	Monoacylglycerophosphocholines [GP0105]	No results	Invalid mass	No results	Lipids and lipid-like molecules	Glycerophospholipids	Glycerophosphocholines	Phosphocholines	2.46611e+07	3.00015e+07	9.38927e+07	1.25077e+08	8.59706e+07	1.17153e+08	1.97399e+08	3.92602e+07	3.15256e+07	1.32121e+07	2.49692e+07	4.50034e+08	2.49497e+08	2.14099e+08	2.16685e+08
Com_142_neg	D-α-Hydroxyglutaric acid	(R)-2-Hydroxyglutarate; (R)-Hydroxyglutarate	C5 H8 O5	148.036	2.13	147.029	cpd:C01087	--	--	--	--	--	--	--	--	--	Invalid mass	Invalid mass	No results	Organic acids and derivatives	Hydroxy acids and derivatives	Short-chain hydroxy acids and derivatives	Short-chain hydroxy acids and derivatives	6.82369e+07	9.36398e+07	1.14851e+08	2.96425e+08	8.13327e+07	5.99496e+07	5.45503e+07	3.95056e+07	3.80415e+07	3.7672e+07	2.67815e+07	6.29875e+07	1.06353e+08	1.12912e+08	1.31596e+08
Com_147_neg	N-[3-(aminosulfonyl)phenyl]-2,3-dihydro-1,4-benzodioxine-2-carboxamide	--	C15 H14 N2 O5 S	334.067	1.231	333.059	--	--	--	--	--	--	--	--	--	--	Invalid mass	No results	No results					8.07548e+07	1.05211e+08	1.39865e+07	8.86968e+07	8.18285e+06	2.54464e+07	1.63662e+07	4.15222e+07	4.91801e+07	6.20245e+07	3.1096e+07	8.90219e+07	4.69866e+07	4.87324e+07	4.78096e+07
Com_153_neg	3-Phenyllactic acid	Atropine; dl-Hyoscyamine	C9 H10 O3	120.057	5.648	165.055	cpd:C01479	--	HMDB0000779	--	Phenylpropanoids and polyketides	Phenylpropanoic acids	-	--	--	--	Invalid mass	Invalid mass	No results	Phenylpropanoids and polyketides	Phenylpropanoic acids	Not available	Phenylpropanoic acids	8.36595e+07	8.37372e+07	9.43468e+07	1.86228e+08	4.61256e+07	5.42769e+07	4.69335e+07	9.89016e+07	4.59721e+07	8.82629e+07	5.43535e+07	6.63017e+07	8.18671e+07	8.47971e+07	7.63555e+07
Com_154_neg	3'-Dephosphocoenzyme A	Dephospho-CoA; Dephosphocoenzyme A; 3'-Dephospho-CoA	C21 H35 N7 O13 P2 S	687.149	4.938	686.142	cpd:C00882	map00770 Pantothenate and CoA biosynthesis;map01100 Metabolic pathways	HMDB0001373	--	Nucleosides, nucleotides, and analogues	Purine nucleotides	Purine ribonucleotides	--	--	--	Full match	No results	Full match	Nucleosides, nucleotides, and analogues	Purine nucleotides	Purine ribonucleotides	Purine ribonucleoside diphosphates	1.25924e+07	3.63656e+07	999477	2.18743e+08	660610	249230	152478	1.26696e+06	5.89501e+06	4.52877e+06	2.36342e+06	1.08314e+08	3.00064e+07	2.79603e+07	2.95634e+07
Com_171_neg	Uridine 5'-diphosphate (UDP)	UDP; Uridine 5'-diphosphate	C9 H14 N2 O12 P2	404.002	1.57	402.994	cpd:C00015	map00240 Pyrimidine metabolism;map01100 Metabolic pathways;map04080 Neuroactive ligand-receptor interaction	--	--	--	--	--	--	--	--	Full match	No results	Full match	Nucleosides, nucleotides, and analogues	Pyrimidine nucleotides	Pyrimidine ribonucleotides	Pyrimidine ribonucleoside diphosphates	4.62705e+08	3.25453e+08	3.42106e+07	5.06598e+08	2.60417e+07	1.25421e+07	4.73213e+06	3.10565e+07	1.17494e+08	2.01149e+08	9.53681e+07	9.30211e+07	1.05979e+08	1.63148e+08	1.99424e+08
Com_175_neg	5-Aminovaleric acid	5-Aminopentanoate; 5-Aminopentanoic acid; 5-Aminovaleric acid	C5 H11 N O2	117.078	2.073	116.071	cpd:C00431	map00310 Lysine degradation;map00330 Arginine and proline metabolism	HMDB0003355	--	Organic acids and derivatives	Carboxylic acids and derivatives	Amino acids, peptides, and analogues	--	--	--	Invalid mass	Invalid mass	No results	Organic acids and derivatives	Carboxylic acids and derivatives	Amino acids, peptides, and analogues	Delta amino acids and derivatives	2.08801e+07	2.35355e+07	2.24677e+08	4.42248e+07	5.78921e+08	1.8137e+08	1.41351e+08	4.35323e+07	3.30778e+07	3.07628e+07	3.24168e+07	5.45773e+07	2.07535e+08	2.26582e+08	2.43017e+08
Com_192_neg	N-acetyl-D-glucosamine	N-Acetyl-D-glucosamine; N-Acetylchitosamine; 2-Acetamido-2-deoxy-D-glucose; GlcNAc	C8 H15 N O6	221.089	1.428	256.059	cpd:C00140	map00520 Amino sugar and nucleotide sugar metabolism;map01100 Metabolic pathways;map02010 ABC transporters	HMDB0000215	--	Organic oxygen compounds	Organooxygen compounds	Carbohydrates and carbohydrate conjugates	--	--	--	No results	No results	Full match	Organic oxygen compounds	Organooxygen compounds	Carbohydrates and carbohydrate conjugates	Acylaminosugars	4.123e+07	7.25859e+07	2.64473e+07	1.43067e+08	2.95341e+07	5.60253e+07	3.90547e+07	3.59576e+07	3.3427e+07	3.28065e+07	2.25161e+07	1.39401e+08	6.05458e+07	7.40405e+07	6.56886e+07
Com_200_neg	LPE O-16:1	--	C21 H44 N O6 P	437.29	9.658	436.283	--	--	--	--	--	--	--	--	--	--	No results	Full match	No results					2.81926e+07	4.23802e+07	4.72842e+07	9.42949e+07	4.79767e+07	7.76283e+07	9.95396e+07	4.17379e+07	2.77804e+07	1.19104e+07	2.22666e+07	2.64922e+08	1.64152e+08	1.46935e+08	1.5277e+08
Com_231_neg	Maleic acid	Maleic acid; Maleate; cis-Butenedioic acid	C4 H4 O4	116.01	2.109	115.003	cpd:C01384	map00350 Tyrosine metabolism;map00650 Butanoate metabolism;map00760 Nicotinate and nicotinamide metabolism	HMDB0000176	--	Organic acids and derivatives	Carboxylic acids and derivatives	Dicarboxylic acids and derivatives	--	--	--	Invalid mass	Invalid mass	No results	Organic acids and derivatives	Carboxylic acids and derivatives	Dicarboxylic acids and derivatives	Dicarboxylic acids and derivatives	4.2157e+07	3.53491e+07	4.85346e+07	1.38947e+08	6.05554e+07	5.078e+07	3.59118e+07	2.58693e+07	1.24636e+07	1.44178e+07	1.00461e+07	2.15483e+07	6.19839e+07	6.42177e+07	7.12396e+07
Com_247_neg	16-(Hexopyranosyloxy)-7-hydroxy-8,9-epoxypimaran-18-oic acid	--	C26 H42 O10	514.275	5.071	513.267	--	--	--	--	--	--	--	--	--	--	Invalid mass	No results	No results	Lipids and lipid-like molecules	Fatty Acyls	Fatty acyl glycosides	Fatty acyl glycosides of mono- and disaccharides	3.3429e+07	2.42418e+07	1.142e+08	7.82172e+06	9.46755e+07	1.75525e+07	3.64978e+07	1.17184e+07	8.82095e+07	4.88063e+07	8.61361e+07	1.68478e+07	5.26093e+07	5.30184e+07	4.77338e+07
Com_281_neg	N-Acetylalanine	--	C5 H9 N O3	131.057	3.039	130.05	--	--	HMDB0255053	--	Organic acids and derivatives	Carboxylic acids and derivatives	Amino acids, peptides, and analogues	--	--	--	Invalid mass	Invalid mass	No results	Organic acids and derivatives	Carboxylic acids and derivatives	Amino acids, peptides, and analogues	N-acyl-L-alpha-amino acids	1.75905e+08	1.64356e+08	4.22105e+07	1.949e+08	3.39407e+07	4.37205e+07	2.17875e+07	8.45908e+07	7.75105e+07	2.18124e+08	1.30617e+08	1.17051e+08	7.93401e+07	7.8554e+07	8.65609e+07
Com_296_neg	Ethyl myristate	--	C16 H32 O2	256.24	10.348	255.232	--	--	HMDB0034153	--	Lipids and lipid-like molecules	Fatty Acyls	Fatty acid esters	--	--	--	Full match	No results	No results	Lipids and lipid-like molecules	Fatty Acyls	Fatty acid esters	Fatty acid esters	4.2703e+07	5.40486e+07	4.94863e+07	4.05488e+07	5.50804e+07	3.35558e+07	8.65464e+07	5.50672e+07	4.94126e+07	4.11257e+07	3.99578e+07	1.4494e+08	1.64964e+08	1.25894e+08	1.37346e+08
Com_303_neg	Lysopc 17:0	--	C25 H52 N O7 P	509.347	10.226	508.34	--	--	--	--	--	--	--	--	--	--	No results	No results	Full match	Lipids and lipid-like molecules	Glycerophospholipids	Glycerophosphocholines	1-acyl-sn-glycero-3-phosphocholines	5.93687e+06	9.23828e+06	2.70698e+07	2.90976e+07	4.05125e+07	8.41526e+07	1.32962e+08	2.86738e+07	1.61819e+07	7.34342e+06	1.35679e+07	1.47686e+08	1.14184e+08	1.0714e+08	1.08474e+08
Com_333_neg	LPE O-18:2	--	C23 H46 N O6 P	463.306	9.852	462.299	--	--	--	--	--	--	--	--	--	--	No results	Full match	No results					1.40497e+07	1.94746e+07	1.7852e+07	5.63544e+07	1.54021e+07	4.0118e+07	5.33254e+07	2.19524e+07	1.27563e+07	4.58895e+06	9.10733e+06	1.75872e+08	1.08157e+08	9.41101e+07	8.79543e+07
Com_335_neg	Hippuric acid	Hippurate; Hippuric acid; N-Benzoylglycine; Benzoylaminoacetic acid	C9 H9 N O3	133.052	5.372	178.05	cpd:C01586	map00360 Phenylalanine metabolism	HMDB0000714	--	Benzenoids	Benzene and substituted derivatives	Benzoic acids and derivatives	--	--	--	Invalid mass	Invalid mass	No match	Benzenoids	Benzene and substituted derivatives	Benzoic acids and derivatives	Hippuric acids	7.58159e+06	3.63529e+06	131697	3.68879e+07	1.46576e+08	9.79575e+07	1.18252e+08	3.76875e+07	1.17751e+07	1.56335e+07	1.5807e+07	1.12749e+08	5.67421e+07	5.49384e+07	5.51264e+07
Com_348_neg	11(E)-Eicosenoic Acid	--	C20 H38 O2	310.287	11.361	309.28	--	--	--	--	--	--	--	--	--	--	Full match	No results	Full match	Lipids and lipid-like molecules	Fatty Acyls	Fatty acids and conjugates	Long-chain fatty acids	4.22248e+06	7.431e+06	9.68758e+06	1.82079e+07	9.20149e+06	1.03573e+07	2.81953e+07	4.88241e+06	1.11606e+07	2.86705e+06	7.31667e+06	1.35288e+08	4.81423e+07	4.37568e+07	5.05267e+07
Com_370_neg	LPI 20:4	--	C29 H49 O12 P	620.296	8.458	619.289	--	--	--	LMGP06050006	--	--	--	Glycerophospholipids [GP]	Glycerophosphoinositols [GP06]	Monoacylglycerophosphoinositols [GP0605]	No results	Full match	No results	Lipids and lipid-like molecules	Glycerophospholipids	Glycerophosphoinositols	Phosphatidylinositols	1.74867e+07	2.54353e+07	1.08846e+07	3.61218e+07	1.34905e+07	3.71917e+06	4.41205e+06	7.93493e+06	1.69831e+07	1.43504e+07	1.72588e+07	1.59382e+08	3.62143e+07	3.29025e+07	2.711e+07
Com_376_neg	Asparagine	Asparagine	C4 H8 N2 O3	132.053	1.363	131.045	cpd:C16438	--	HMDB0251512	--	Organic acids and derivatives	Carboxylic acids and derivatives	Amino acids, peptides, and analogues	--	--	--	Invalid mass	Invalid mass	No results	Organic acids and derivatives	Carboxylic acids and derivatives	Amino acids, peptides, and analogues	Asparagine and derivatives	4.04343e+07	7.09329e+07	1.61437e+07	1.28542e+08	1.10509e+07	3.93398e+06	5.80605e+06	8.27924e+06	2.36928e+07	4.52875e+07	2.10017e+07	5.60279e+07	3.33393e+07	3.64123e+07	3.61026e+07
Com_387_neg	Capryloylglycine	--	C10 H19 N O3	201.136	5.676	200.129	--	--	HMDB0000832	--	Organic acids and derivatives	Carboxylic acids and derivatives	Amino acids, peptides, and analogues	--	--	--	Full match	No results	No results	Organic acids and derivatives	Carboxylic acids and derivatives	Amino acids, peptides, and analogues	N-acyl-alpha amino acids	1.00363e+08	6.54497e+07	8.06811e+07	2.56319e+07	2.13312e+07	7.45315e+07	5.23705e+07	1.60276e+08	6.1765e+07	1.37091e+08	9.86741e+07	6.08066e+07	5.95059e+07	5.89917e+07	5.69884e+07
Com_396_neg	trans-Cinnamic acid	trans-Cinnamate; trans-Cinnamic acid; (E)-Cinnamate; (2E)-3-Phenylprop-2-enoate	C9 H8 O2	148.052	5.033	147.044	cpd:C00423	map00130 Ubiquinone and other terpenoid-quinone biosynthesis;map00360 Phenylalanine metabolism;map01100 Metabolic pathways	HMDB0000930	--	Phenylpropanoids and polyketides	Cinnamic acids and derivatives	Cinnamic acids	--	--	--	Invalid mass	Invalid mass	No results	Phenylpropanoids and polyketides	Cinnamic acids and derivatives	Cinnamic acids	Cinnamic acids	8.5735e+06	9.87812e+06	5.23147e+07	1.54192e+07	8.39111e+07	2.98315e+07	2.3897e+07	1.35823e+07	6.71529e+06	1.0461e+07	8.48697e+06	1.52747e+07	2.64444e+07	2.62297e+07	2.60561e+07
Com_412_neg	LysoPE 18:0	--	C23 H48 N O7 P	481.316	9.347	480.309	--	--	--	--	--	--	--	--	--	--	No results	No results	Full match	Lipids and lipid-like molecules	Glycerophospholipids	Glycerophosphoethanolamines	1-acyl-sn-glycero-3-phosphoethanolamines	1.38478e+07	2.06406e+07	8.06563e+07	6.79389e+07	8.70693e+07	1.27004e+08	2.29968e+08	4.08783e+07	2.16312e+07	9.76769e+06	1.7107e+07	2.08922e+08	1.98991e+08	1.71103e+08	1.72675e+08
Com_448_neg	11(Z),14(Z)-Eicosadienoic Acid	--	C20 H36 O2	308.271	10.836	307.264	--	--	--	--	--	--	--	--	--	--	Full match	No results	No results	Lipids and lipid-like molecules	Fatty Acyls	Fatty acids and conjugates	Long-chain fatty acids	3.05636e+06	5.22465e+06	7.24636e+06	1.15932e+07	6.22604e+06	7.28139e+06	2.47692e+07	3.25613e+06	8.35923e+06	1.71386e+06	3.70552e+06	1.17407e+08	3.72295e+07	3.54305e+07	4.84335e+07
Com_456_neg	methadone-d9	--	C21 H18 [2]H9 N O	317.955	1.218	316.948	--	--	--	--	--	--	--	--	--	--	Invalid mass	No results	No results					2.97597e+07	2.32476e+07	2.82072e+06	805797	3.4712e+06	2.1828e+07	1.40818e+07	4.84431e+07	1.54521e+07	5.09156e+07	2.84166e+07	7.9571e+06	1.08259e+07	9.79946e+06	1.03049e+07
Com_503_neg	2-Hydroxy-4-methylthiobutanoic acid	--	C5 H10 O3 S	150.034	5.265	149.027	--	--	HMDB0037115	--	Lipids and lipid-like molecules	Fatty Acyls	Fatty acids and conjugates	--	--	--	Invalid mass	No results	No results	Lipids and lipid-like molecules	Fatty Acyls	Fatty acids and conjugates	Thia fatty acids	1.23384e+07	1.10717e+07	4.61791e+07	5.47852e+07	3.16945e+07	2.36836e+07	2.76738e+07	1.38022e+07	3.92172e+06	4.89309e+06	4.05577e+06	1.92346e+07	2.3909e+07	2.21794e+07	2.31102e+07
Com_505_neg	3-(2-thienylmethyl)-2-thioxotetrahydro-4H-imidazol-4-one	--	C8 H8 N2 O S2	212.008	3.244	211.001	--	--	--	--	--	--	--	--	--	--	Full match	No results	No results					6.84978e+07	7.01611e+07	3.24775e+07	7.55864e+07	1.39916e+07	4.25417e+07	1.92074e+07	4.52987e+07	3.69811e+07	7.23976e+07	4.18707e+07	1.00455e+08	5.26151e+07	4.95486e+07	5.42069e+07
Com_519_neg	Mestranol	Mestranol	C21 H26 O2	310.181	8.01	309.174	cpd:C07618	--	HMDB0015446	--	Lipids and lipid-like molecules	Steroids and steroid derivatives	Estrane steroids	--	--	--	No results	Invalid mass	No results	Lipids and lipid-like molecules	Steroids and steroid derivatives	Estrane steroids	Estrane steroids	8.80793e+07	1.06112e+08	5.67087e+07	3.32074e+07	5.27871e+07	5.82555e+07	1.41339e+08	1.42118e+08	1.63015e+08	1.37594e+08	1.93348e+08	1.3811e+08	1.18588e+08	1.11587e+08	1.11387e+08
Com_522_neg	Orotidine	Orotidine 5'-phosphate; Orotidylic acid	C10 H12 N2 O8	288.061	1.418	333.059	cpd:C01103	map00240 Pyrimidine metabolism;map01100 Metabolic pathways	HMDB0000788	--	Nucleosides, nucleotides, and analogues	Pyrimidine nucleosides	-	--	--	--	Full match	No results	Full match	Nucleosides, nucleotides, and analogues	Pyrimidine nucleosides	Not available	Pyrimidine nucleosides	6.31042e+07	8.48906e+07	8.79569e+06	5.55789e+07	4.069e+06	1.4972e+07	1.08759e+07	5.53564e+07	3.91325e+07	7.69335e+07	3.13745e+07	6.92891e+07	3.65148e+07	3.6399e+07	3.58828e+07
Com_527_neg	Fumaric acid	Fumarate; Fumaric acid; trans-Butenedioic acid	C4 H4 O4	116.01	2.584	115.003	cpd:C00122	map00020 Citrate cycle (TCA cycle);map00190 Oxidative phosphorylation;map00220 Arginine biosynthesis;map00250 Alanine, aspartate and glutamate metabolism;map00350 Tyrosine metabolism;map00360 Phenylalanine metabolism;map00620 Pyruvate metabolism;map00650 Butanoate metabolism;map00760 Nicotinate and nicotinamide metabolism;map01100 Metabolic pathways	HMDB0000134	--	Organic acids and derivatives	Carboxylic acids and derivatives	Dicarboxylic acids and derivatives	--	--	--	No results	Invalid mass	No results	Organic acids and derivatives	Carboxylic acids and derivatives	Dicarboxylic acids and derivatives	Dicarboxylic acids and derivatives	3.28195e+07	2.72328e+07	4.78795e+07	1.02365e+08	4.80226e+07	3.84452e+07	2.77139e+07	3.27732e+07	1.11011e+07	1.62758e+07	9.364e+06	1.39461e+07	4.97993e+07	5.29523e+07	5.1007e+07
Com_551_neg	4-benzyl-N-(3,5-dichlorophenyl)-1,4-diazepane-1-carboxamide	--	C19 H21 Cl2 N3 O	377.108	1.425	376.101	--	--	--	--	--	--	--	--	--	--	Invalid mass	No results	No results					1.75975e+06	1.45749e+06	6.88689e+07	2.07532e+06	1.39745e+08	1.46223e+07	2.08373e+06	2.09093e+06	1.59929e+06	1.771e+06	1.97922e+06	2.61593e+06	5.15414e+07	5.08005e+07	5.09968e+07
Com_558_neg	Elaidic acid	(9E)-Octadecenoic acid; 9-Octadecenoic acid, (E)-; (E)-Oleic acid; D9-trans-Octadecenoic acid; 9-trans-Octadecenoic acid; trans-D9-Octadecenoic acid; trans-9-Octadecenoic acid; trans-Elaidic acid; trans-Oleic acid; Elaidic acid; Acide elaidique; Elaidinsaure	C18 H34 O2	282.255	9.339	281.248	cpd:C01712	--	HMDB0000573	--	Lipids and lipid-like molecules	Fatty Acyls	Fatty acids and conjugates	--	--	--	Full match	No results	No results	Lipids and lipid-like molecules	Fatty Acyls	Fatty acids and conjugates	Long-chain fatty acids	1.22755e+07	1.28994e+07	1.16623e+07	3.73636e+07	1.04289e+07	9.91036e+06	1.14638e+07	1.5793e+07	1.3179e+07	1.33155e+07	1.02961e+07	1.06986e+08	4.65583e+07	4.08267e+07	4.1692e+07
Com_564_neg	Guanosine 5'-diphospho-ß-L-fucose	--	C16 H25 N5 O15 P2	589.082	1.557	588.075	--	--	--	--	--	--	--	--	--	--	Full match	No results	Full match					9.38064e+07	1.22246e+08	1.94716e+07	1.07499e+08	1.3436e+07	3.23886e+07	1.42247e+07	1.81506e+07	6.28578e+07	1.37121e+08	9.64415e+06	3.38587e+08	5.67845e+07	4.15624e+07	8.33738e+07
Com_567_neg	Ethylmalonic acid	--	C5 H8 O4	132.041	5.076	131.034	--	--	HMDB0000622	LMFA01170105	Lipids and lipid-like molecules	Fatty Acyls	Fatty acids and conjugates	Fatty Acyls [FA]	Fatty Acids and Conjugates [FA01]	Dicarboxylic acids [FA0117]	Invalid mass	Invalid mass	No results	Lipids and lipid-like molecules	Fatty Acyls	Fatty acids and conjugates	Branched fatty acids	2.85007e+07	2.34371e+07	4.63608e+07	5.86536e+07	5.12646e+07	4.41141e+07	5.00588e+07	6.39677e+07	2.53087e+07	4.36848e+07	2.68064e+07	5.38242e+07	4.03333e+07	4.17066e+07	4.12655e+07
Com_571_neg	D-(+)-Glucose	--	C6 H12 O6	226.068	1.424	225.061	--	--	--	--	--	--	--	--	--	--	Invalid mass	No results	No results	Organic oxygen compounds	Organooxygen compounds	Carbohydrates and carbohydrate conjugates	Hexoses	8.1045e+06	9.44723e+06	1.14697e+08	1.62661e+07	1.71052e+08	9.75852e+07	1.74817e+08	4.01523e+07	2.42915e+07	1.76893e+07	2.95559e+07	3.78968e+07	6.86811e+07	6.66023e+07	6.23228e+07
Com_595_neg	(+/-)12(13)-DiHOME	12,13-DHOME; 12,13-DHOA; (9Z)-12,13-Dihydroxyoctadec-9-enoic acid	C18 H34 O4	296.235	7.864	295.227	cpd:C14829	map00591 Linoleic acid metabolism	--	--	--	--	--	--	--	--	Invalid mass	No results	No match	Lipids and lipid-like molecules	Fatty Acyls	Fatty acids and conjugates	Long-chain fatty acids	9.63048e+07	1.1612e+08	4.5865e+07	2.58945e+07	6.9331e+07	5.34056e+07	5.02582e+07	1.04372e+08	1.24204e+08	1.25652e+08	1.33174e+08	1.05996e+08	7.54981e+07	7.01569e+07	7.06184e+07
Com_605_neg	Oxaceprol	Hydroxyproline; L-Hydroxyproline; trans-4-Hydroxy-L-proline	C7 H11 N O4	173.068	3.079	218.066	cpd:C01157	map00330 Arginine and proline metabolism;map01100 Metabolic pathways	HMDB0000725	--	Organic acids and derivatives	Carboxylic acids and derivatives	Amino acids, peptides, and analogues	--	--	--	No results	No results	Full match	Organic acids and derivatives	Carboxylic acids and derivatives	Amino acids, peptides, and analogues	Proline and derivatives	8.66844e+06	1.2299e+07	2.75606e+07	7.03474e+07	7.12103e+06	2.01101e+06	3.18716e+06	705741	3.46458e+06	1.08567e+06	2.2983e+06	1.21132e+07	1.32966e+07	1.45445e+07	1.50375e+07
Com_626_neg	ST 24:1;O4;T	--	C26 H45 N O7 S	515.291	6.465	514.284	--	--	--	--	--	--	--	--	--	--	No results	Full match	Full match					5.74765e+06	3.87521e+06	4.13256e+07	6.46283e+06	4.27261e+07	8.8793e+07	8.55575e+07	1.89476e+07	1.16421e+07	1.15319e+07	1.19617e+07	1.38126e+07	3.55396e+07	3.37332e+07	3.38067e+07
Com_630_neg	Sirolimus	Sirolimus; Rapamycin	C51 H79 N O13	913.561	5.262	912.553	cpd:C07909	map04211 Longevity regulating pathway;map04218 Cellular senescence	HMDB0015015	LMPK06000003	Benzenoids	Benzene and substituted derivatives	Benzoic acids and derivatives	Polyketides [PK]	Polyenes [PK06]	_	Invalid mass	No results	No results	Phenylpropanoids and polyketides	Macrolide lactams	Not available	Macrolide lactams	1.61666e+07	1.88504e+07	289841	236433	305589	243732	1.34621e+06	1.01613e+06	8.5241e+07	1.1493e+07	5.61049e+07	309937	1.37711e+07	1.25482e+07	1.3064e+07
Com_644_neg	Indole-3-lactic acid	Indolelactate	C11 H11 N O3	159.068	5.577	204.066	cpd:C02043	map00380 Tryptophan metabolism	HMDB0000671	--	Organoheterocyclic compounds	Indoles and derivatives	Indolyl carboxylic acids and derivatives	--	--	--	Invalid mass	Invalid mass	No results	Organoheterocyclic compounds	Indoles and derivatives	Indolyl carboxylic acids and derivatives	Indolyl carboxylic acids and derivatives	1.41221e+07	1.28219e+07	2.96826e+07	4.183e+07	3.17697e+07	1.91727e+07	2.81743e+07	1.43905e+07	6.13667e+06	6.9182e+06	6.43871e+06	2.55973e+07	2.24437e+07	2.30334e+07	2.26631e+07
Com_737_neg	LPG 18:1	--	C24 H47 O9 P	510.295	9.475	509.288	--	--	--	LMGP04050006	--	--	--	Glycerophospholipids [GP]	Glycerophosphoglycerols [GP04]	Monoacylglycerophosphoglycerols [GP0405]	No results	Full match	Full match	Lipids and lipid-like molecules	Glycerophospholipids	Glycerophosphoglycerols	Phosphatidylglycerols	1.88762e+07	2.19946e+07	4.06188e+07	4.47797e+07	2.93334e+07	2.16738e+07	3.58154e+07	1.4624e+07	1.11185e+07	4.03091e+06	6.9114e+06	1.02722e+08	7.81626e+07	6.71715e+07	7.17295e+07
Com_742_neg	Pyridoxal-5'-phosphate	Pyridoxal phosphate; Pyridoxal 5-phosphate; Pyridoxal 5'-phosphate; PLP	C8 H10 N O6 P	247.024	2.537	246.017	cpd:C00018	map00730 Thiamine metabolism;map00750 Vitamin B6 metabolism;map01100 Metabolic pathways;map04977 Vitamin digestion and absorption	HMDB0001491	--	Organoheterocyclic compounds	Pyridines and derivatives	Pyridine carboxaldehydes	--	--	--	No results	Full match	Full match	Organoheterocyclic compounds	Pyridines and derivatives	Pyridine carboxaldehydes	Pyridoxals and derivatives	2.20115e+07	2.50691e+07	2.57787e+07	8.24919e+07	2.13208e+07	3.86683e+06	2.18598e+06	1.42372e+07	2.67456e+07	3.25098e+07	1.6236e+07	9.29724e+07	2.28182e+07	2.50358e+07	2.41646e+07
Com_754_neg	5-[(Benzoyloxy)methyl]-4,5,6-trihydroxy-2-cyclohexen-1-yl benzoate	--	C21 H20 O7	384.125	5.739	383.118	--	--	--	--	--	--	--	--	--	--	Invalid mass	No results	No results	Benzenoids	Benzene and substituted derivatives	Benzoic acids and derivatives	Benzoic acid esters	581474	433829	1.18788e+06	412005	1.89103e+07	7.42277e+07	2.55492e+07	3.33773e+07	678151	750524	714028	1.81108e+06	1.07992e+07	1.13238e+07	1.04563e+07
Com_755_neg	LPS 18:0	--	C24 H48 N O9 P	525.306	10.075	524.299	--	--	--	LMGP03050006	--	--	--	Glycerophospholipids [GP]	Glycerophosphoserines [GP03]	Monoacylglycerophosphoserines [GP0305]	No results	Full match	No results	Lipids and lipid-like molecules	Glycerophospholipids	Glycerophosphoserines	Phosphatidylserines	5.62925e+06	7.52363e+06	1.63993e+07	1.54289e+07	2.39214e+07	1.96578e+07	3.20644e+07	1.43186e+07	6.74821e+06	2.86569e+06	4.98071e+06	8.80138e+07	5.65133e+07	4.32306e+07	4.59269e+07
Com_759_neg	Hexanoylglycine	--	C8 H15 N O3	173.105	5.335	172.097	--	--	HMDB0000701	--	Organic acids and derivatives	Carboxylic acids and derivatives	Amino acids, peptides, and analogues	--	--	--	Full match	No results	Full match	Organic acids and derivatives	Carboxylic acids and derivatives	Amino acids, peptides, and analogues	N-acyl-alpha amino acids	6.69905e+07	3.77912e+07	5.68375e+07	1.98857e+07	2.61354e+07	6.57779e+07	4.22756e+07	1.29869e+08	3.76154e+07	9.44793e+07	6.0845e+07	4.13342e+07	4.15144e+07	3.88879e+07	4.06765e+07
Com_761_neg	Feruloyl Putrescine	Feruloylputrescine; Subaphyllin	C14 H20 N2 O3	264.147	5.352	263.14	cpd:C10497	map00330 Arginine and proline metabolism	--	--	--	--	--	--	--	--	No results	No results	Full match	Phenylpropanoids and polyketides	Cinnamic acids and derivatives	Hydroxycinnamic acids and derivatives	Coumaric acids and derivatives	4.48236e+07	4.12724e+07	3.29884e+06	1.19189e+07	2.68906e+06	3.73337e+06	3.92081e+06	2.87277e+06	1.01412e+08	4.82945e+07	8.34657e+07	9.42542e+06	2.47608e+07	2.35362e+07	2.25723e+07
Com_892_neg	Traumatic acid	Traumatic acid; (2E)-Dodecenedioic acid; Dodec-2-enedioic acid	C12 H20 O4	228.136	6.283	227.128	cpd:C16308	map00592 alpha-Linolenic acid metabolism	HMDB0000933	LMFA01170002	Lipids and lipid-like molecules	Fatty Acyls	Fatty acids and conjugates	Fatty Acyls [FA]	Fatty Acids and Conjugates [FA01]	Dicarboxylic acids [FA0117]	No results	No results	Full match	Lipids and lipid-like molecules	Fatty Acyls	Fatty acids and conjugates	Medium-chain fatty acids	6.72931e+07	5.39544e+07	2.66518e+07	2.03176e+07	2.98983e+07	5.23475e+07	4.72989e+07	1.0274e+08	5.71159e+07	9.76207e+07	7.33638e+07	3.72191e+07	4.17944e+07	4.0442e+07	4.10272e+07
Com_893_neg	JWH 250 N-pentanoic acid metabolite	--	C22 H23 N O4	365.159	4.941	364.151	--	--	--	--	--	--	--	--	--	--	Invalid mass	No results	No results	Organoheterocyclic compounds	Indoles and derivatives	Phenylacetylindoles	Phenylacetylindoles	1.06199e+07	1.32922e+07	3.83555e+07	6.43408e+06	3.12277e+07	3.22531e+06	8.81087e+06	2.14792e+06	1.94307e+07	1.94865e+06	2.02778e+07	6.8893e+06	1.69128e+07	1.54963e+07	1.49338e+07
Com_910_neg	2-deoxyglucose-6-phosphate	--	C6 H13 O8 P	244.034	1.494	243.027	--	--	--	--	--	--	--	--	--	--	No results	No results	Full match	Organic acids and derivatives	Organic phosphoric acids and derivatives	Phosphate esters	Monoalkyl phosphates	4.23724e+07	4.39755e+07	3.02764e+06	4.94577e+07	1.11703e+06	2.03585e+06	1.25502e+06	1.38371e+06	5.85354e+06	1.1774e+07	3.81989e+06	1.98722e+07	1.72259e+07	1.71941e+07	1.66411e+07
Com_933_neg	P-Toluenesulfonic acid	Toluene-4-sulfonate; Tosylate	C7 H8 O3 S	172.019	5.227	171.011	cpd:C06677	map01100 Metabolic pathways	HMDB0059933	--	Benzenoids	Benzene and substituted derivatives	Benzenesulfonic acids and derivatives	--	--	--	No results	Full match	No results	Benzenoids	Benzene and substituted derivatives	Benzenesulfonic acids and derivatives	p-Methylbenzenesulfonates	4.43442e+07	3.58839e+07	3.32118e+07	2.04657e+07	4.47255e+07	2.41727e+07	3.71435e+07	9.35e+07	4.3997e+07	7.30767e+07	5.7159e+07	2.47894e+07	3.05507e+07	3.06956e+07	3.06105e+07
Com_950_neg	Lysope 18:1	--	C23 H46 N O7 P	479.301	8.693	478.293	--	--	--	--	--	--	--	--	--	--	No results	No results	Full match	Lipids and lipid-like molecules	Glycerophospholipids	Glycerophosphoethanolamines	1-acyl-sn-glycero-3-phosphoethanolamines	1.06511e+07	1.01291e+07	2.16267e+07	3.11837e+07	1.76803e+07	1.65049e+07	3.16539e+07	9.38346e+06	8.06585e+06	4.08213e+06	5.70145e+06	7.25301e+07	4.77258e+07	4.30066e+07	4.77076e+07
Com_987_neg	Cytidine 5'-Monophosphate-N-Acetylneuraminic Acid	CMP-N-acetylneuraminate; CMP-N-acetyl-beta-neuraminate	C20 H31 N4 O16 P	614.147	1.478	613.139	cpd:C00128	map00520 Amino sugar and nucleotide sugar metabolism;map01100 Metabolic pathways	HMDB0001176	--	Nucleosides, nucleotides, and analogues	Pyrimidine nucleotides	Pyrimidine nucleotide sugars	--	--	--	No results	No results	Full match	Nucleosides, nucleotides, and analogues	Pyrimidine nucleotides	Pyrimidine nucleotide sugars	Pyrimidine nucleotide sugars	1.1726e+07	1.60599e+07	9.38092e+06	4.07015e+07	4.87306e+06	6.62539e+06	4.60828e+06	1.00679e+07	7.79401e+06	1.65958e+07	6.03429e+06	1.89191e+07	1.48919e+07	1.5474e+07	1.52191e+07
Com_998_neg	Isorhapontigenin	--	C15 H14 O4	258.085	4.71	257.078	--	--	HMDB0303171	--	Phenylpropanoids and polyketides	Stilbenes	-	--	--	--	Invalid mass	Invalid mass	No match	Phenylpropanoids and polyketides	Stilbenes	Not available	Stilbenes	2.68564e+06	5.28918e+06	5.06454e+06	2.62129e+07	4.62571e+06	1.47906e+06	1.60979e+06	720174	812867	968937	699710	1.60314e+07	7.48451e+06	7.49027e+06	6.86588e+06
Com_1011_neg	LPS 18:1	--	C24 H46 N O9 P	523.29	9.173	522.283	--	--	--	LMGP03050001	--	--	--	Glycerophospholipids [GP]	Glycerophosphoserines [GP03]	Monoacylglycerophosphoserines [GP0305]	No results	Full match	No results	Lipids and lipid-like molecules	Glycerophospholipids	Glycerophosphoserines	Phosphatidylserines	3.08613e+06	4.13157e+06	5.24695e+06	2.08389e+07	3.24549e+06	9.39499e+06	1.34598e+07	8.35432e+06	2.24747e+06	1.7579e+06	1.84608e+06	5.72952e+07	2.66975e+07	2.18891e+07	2.22515e+07
Com_1031_neg	LPI 16:0	--	C25 H49 O12 P	572.296	9.1	571.288	--	--	--	LMGP06050002	--	--	--	Glycerophospholipids [GP]	Glycerophosphoinositols [GP06]	Monoacylglycerophosphoinositols [GP0605]	No results	Full match	No results	Lipids and lipid-like molecules	Glycerophospholipids	Glycerophosphoinositols	Phosphatidylinositols	4.95154e+06	9.77574e+06	1.5795e+07	3.1357e+07	1.53097e+07	7.53177e+06	1.28322e+07	6.12208e+06	3.11765e+06	793245	1.94221e+06	9.05482e+07	4.68716e+07	4.05534e+07	4.30443e+07
Com_1085_neg	D-Glucose 6-phosphate	D-Glucose 6-phosphate; Glucose 6-phosphate; Robison ester	C6 H13 O9 P	260.025	2.551	259.018	cpd:C00092	map00500 Starch and sucrose metabolism;map00524 Neomycin, kanamycin and gentamicin biosynthesis;map00562 Inositol phosphate metabolism;map01100 Metabolic pathways;map04911 Insulin secretion;map04917 Prolactin signaling pathway;map04918 Thyroid hormone synthesis;map04931 Insulin resistance;map04973 Carbohydrate digestion and absorption;map05230 Central carbon metabolism in cancer	HMDB0001401	--	Organic oxygen compounds	Organooxygen compounds	Carbohydrates and carbohydrate conjugates	--	--	--	Invalid mass	Invalid mass	No results	Organic oxygen compounds	Organooxygen compounds	Carbohydrates and carbohydrate conjugates	Hexose phosphates	542044	656512	1.19912e+06	781815	1.32747e+06	776927	748947	402334	1.09721e+08	6.91984e+07	1.26631e+08	7.27943e+07	982438	1.18035e+06	1.21548e+06
Com_1108_neg	FAHFA 18:1/20:3	--	C38 H66 O4	586.493	10.545	585.486	--	--	--	--	--	--	--	--	--	--	No results	Full match	No results					232706	533122	3.77356e+06	3.82496e+06	4.21733e+06	1.55581e+06	7.90958e+06	304345	1.56135e+06	180026	389857	3.88466e+07	2.08908e+07	1.27329e+07	1.36501e+07
Com_1131_neg	cis-Aconitic acid	cis-Aconitate; cis-Aconitic acid	C6 H6 O6	174.016	2.178	173.008	cpd:C00417	map00020 Citrate cycle (TCA cycle);map00630 Glyoxylate and dicarboxylate metabolism;map01100 Metabolic pathways;map01210 2-Oxocarboxylic acid metabolism	HMDB0000072	--	Organic acids and derivatives	Carboxylic acids and derivatives	Tricarboxylic acids and derivatives	--	--	--	No results	No results	Full match	Organic acids and derivatives	Carboxylic acids and derivatives	Tricarboxylic acids and derivatives	Tricarboxylic acids and derivatives	1.71255e+06	1.67223e+06	1.79844e+07	2.12397e+06	4.35763e+07	2.70228e+07	2.43797e+07	1.16036e+07	1.55793e+06	1.05005e+06	1.32072e+06	1.67224e+06	1.5663e+07	2.28484e+07	2.23031e+07
Com_1157_neg	Gluconolactone	D-Glucono-1,5-lactone; Gluconic lactone; Gluconic acid lactone; 1,5-Gluconolactone; delta-Gluconolactone; D-Gluconolactone; Gluconolactone	C6 H10 O6	178.047	1.378	213.017	cpd:C00198	map00030 Pentose phosphate pathway;map01100 Metabolic pathways;map01200 Carbon metabolism	HMDB0000150	--	Organic oxygen compounds	Organooxygen compounds	Carbohydrates and carbohydrate conjugates	--	--	--	No results	No results	Full match	Organic oxygen compounds	Organooxygen compounds	Carbohydrates and carbohydrate conjugates	Gluconolactones	3.63207e+06	3.66827e+06	3.41014e+07	4.94681e+06	3.88295e+07	3.43411e+07	4.85616e+07	2.15523e+07	1.3296e+07	9.01174e+06	1.66324e+07	9.38954e+06	3.03237e+07	2.86938e+07	3.05779e+07
Com_1158_neg	Prostaglandin F3α	Prostaglandin F3alpha	C20 H32 O5	398.233	8.295	397.226	cpd:C06476	--	HMDB0002122	--	Lipids and lipid-like molecules	Fatty Acyls	Eicosanoids	--	--	--	Invalid mass	No results	No results	Lipids and lipid-like molecules	Fatty Acyls	Eicosanoids	Prostaglandins and related compounds	3.35852e+07	3.43503e+07	1.84412e+07	1.13786e+07	1.66084e+07	1.83477e+07	5.58223e+07	5.22831e+07	6.22133e+07	4.99466e+07	7.06212e+07	4.21954e+07	3.60181e+07	3.49792e+07	3.54099e+07
Com_1190_neg	17-AAG	--	C31 H43 N3 O8	567.284	6.883	566.277	--	--	HMDB0244762	--	Phenylpropanoids and polyketides	Macrolactams	-	--	--	--	Invalid mass	No results	No results					2.27549e+06	1.32205e+06	1.43571e+07	3.79585e+06	1.76639e+07	5.24427e+07	4.48816e+07	1.16901e+07	6.52795e+06	5.92839e+06	7.17776e+06	1.18005e+07	1.83965e+07	1.59098e+07	1.70758e+07
Com_1227_neg	LPI 20:3	--	C29 H51 O12 P	622.312	9.062	621.304	--	--	--	LMGP06050021	--	--	--	Glycerophospholipids [GP]	Glycerophosphoinositols [GP06]	Monoacylglycerophosphoinositols [GP0605]	No results	Full match	No results	Lipids and lipid-like molecules	Glycerophospholipids	Glycerophosphoinositols	Phosphatidylinositols	6.68533e+06	9.26238e+06	7.78901e+06	2.10506e+07	8.30485e+06	2.89458e+06	7.12871e+06	9.77989e+06	2.65062e+06	658784	2.17452e+06	4.86181e+07	2.99376e+07	2.36627e+07	2.25916e+07
Com_1287_neg	Pyridoxal	Pyridoxal	C8 H9 N O3	121.052	1.958	166.05	cpd:C00250	map00750 Vitamin B6 metabolism;map01100 Metabolic pathways;map04977 Vitamin digestion and absorption	HMDB0001545	--	Organoheterocyclic compounds	Pyridines and derivatives	Pyridine carboxaldehydes	--	--	--	No results	Invalid mass	No results	Organoheterocyclic compounds	Pyridines and derivatives	Pyridine carboxaldehydes	Pyridoxals and derivatives	2.26294e+07	2.88458e+07	7.41904e+06	1.96798e+07	1.54471e+07	1.53182e+07	1.20448e+07	2.78759e+07	2.18203e+07	2.58105e+07	2.10746e+07	5.57117e+07	2.23668e+07	2.44086e+07	2.51023e+07
Com_1355_neg	Tretinoin	Retinoate; Retinoic acid; Vitamin A acid; all-trans-Retinoate; Acide retinoique (French) (DSL); Tretinoine (French) (EINECS); 3,7-Dimethyl-9-(2,6,6-trimethyl-1-cyclohexene-1-yl)-2,4,6,8-nonatetraenoic acid (ECL); (all-E)-3,7-Dimethyl-9-(2,6,6-trimethyl-1-cyclohexen-1-yl)-2,4,6,8-nonatetraenoic acid; beta-Retinoic acid; AGN 100335; all-(E)-Retinoic acid; all-trans-beta-Retinoic acid; all-trans-Ret…	C20 H28 O2	300.208	9.005	299.201	cpd:C00777	map00830 Retinol metabolism;map01100 Metabolic pathways;map04659 Th17 cell differentiation;map04672 Intestinal immune network for IgA production;map05200 Pathways in cancer;map05222 Small cell lung cancer;map05223 Non-small cell lung cancer;map05226 Gastric cancer	HMDB0002369	--	Lipids and lipid-like molecules	Prenol lipids	Retinoids	--	--	--	Full match	No results	Full match	Lipids and lipid-like molecules	Prenol lipids	Retinoids	Retinoids	2.7707e+07	1.76779e+07	1.4229e+07	7.09403e+06	1.674e+07	2.01024e+07	2.12519e+07	3.40142e+07	2.62574e+07	2.39031e+07	3.00896e+07	2.60133e+07	2.77192e+07	2.44767e+07	2.533e+07
Com_1366_neg	12-Hydroxydodecanoic acid	12-Hydroxydodecanoic acid; omega-Hydroxydodecanoic acid	C12 H24 O3	216.172	7.352	215.165	cpd:C08317	--	HMDB0002059	--	Organic acids and derivatives	Hydroxy acids and derivatives	Medium-chain hydroxy acids and derivatives	--	--	--	Full match	No results	No results	Organic acids and derivatives	Hydroxy acids and derivatives	Medium-chain hydroxy acids and derivatives	Medium-chain hydroxy acids and derivatives	1.6985e+07	1.61923e+07	6.04351e+06	1.94195e+07	2.30104e+06	4.19666e+06	3.71406e+06	7.20442e+06	7.89801e+06	1.04427e+07	7.14626e+06	7.46414e+06	8.90957e+06	8.22008e+06	8.64312e+06
Com_1391_neg	LPI 18:1	--	C27 H51 O12 P	598.311	9.129	597.304	--	--	--	LMGP06050005	--	--	--	Glycerophospholipids [GP]	Glycerophosphoinositols [GP06]	Monoacylglycerophosphoinositols [GP0605]	No results	Full match	No results	Lipids and lipid-like molecules	Glycerophospholipids	Glycerophosphoinositols	Phosphatidylinositols	4.43958e+06	6.51653e+06	1.58313e+07	2.56082e+07	1.1654e+07	3.19426e+06	6.42754e+06	8.46094e+06	1.21857e+06	564929	996604	3.4121e+07	3.49979e+07	2.96632e+07	2.87052e+07
Com_1405_neg	LPC 20:4	1-Acyl-sn-glycero-3-phosphocholine; 1-Acyl-sn-glycerol-3-phosphocholine; alpha-Acylglycerophosphocholine; 2-Lysolecithin; 2-Lysophosphatidylcholine; 1-Acylglycerophosphocholine	C28 H50 N O7 P	589.338	8.922	588.33	cpd:C04230	map00564 Glycerophospholipid metabolism;map05231 Choline metabolism in cancer	--	LMGP01050140	--	--	--	Glycerophospholipids [GP]	Glycerophosphocholines [GP01]	Monoacylglycerophosphocholines [GP0105]	No results	Invalid mass	No results	Lipids and lipid-like molecules	Glycerophospholipids	Glycerophosphocholines	Phosphocholines	1.63992e+06	1.92148e+06	5.88304e+06	5.98479e+06	7.06908e+06	1.13831e+07	2.52865e+07	4.69745e+06	5.35575e+06	2.16827e+06	3.9202e+06	3.4975e+07	2.10358e+07	1.89115e+07	1.74857e+07
Com_1430_neg	Prostaglandin A1 ethyl ester	--	C22 H36 O4	346.25	8.208	345.243	--	--	--	--	--	--	--	--	--	--	Invalid mass	No results	No results	Lipids and lipid-like molecules	Fatty Acyls	Eicosanoids	Prostaglandins and related compounds	8.53068e+06	8.43504e+06	1.53444e+07	4.24962e+06	2.56966e+07	2.74499e+07	2.2279e+07	1.15649e+07	3.87743e+07	2.81153e+07	3.30075e+07	4.52201e+07	2.1704e+07	2.04761e+07	1.77152e+07
Com_1445_neg	13,14-dihydro-15-keto Prostaglandin A2	--	C20 H30 O4	316.203	6.345	315.196	--	--	--	--	--	--	--	--	--	--	Invalid mass	No results	No match	Lipids and lipid-like molecules	Fatty Acyls	Eicosanoids	Prostaglandins and related compounds	4.76319e+06	1.61272e+06	1.00806e+07	176434	1.22964e+07	3.97021e+07	2.49103e+07	1.05516e+07	9.97494e+06	7.42237e+06	7.83487e+06	1.06072e+07	1.27336e+07	1.14934e+07	1.13375e+07
Com_1447_neg	5-Sulfosalicylic acid	--	C7 H6 O6 S	217.988	4.957	216.981	--	--	HMDB0011725	--	Benzenoids	Benzene and substituted derivatives	Benzenesulfonic acids and derivatives	--	--	--	Full match	No results	No results	Benzenoids	Benzene and substituted derivatives	Benzenesulfonic acids and derivatives	3-sulfobenzoic acids	3.52388e+06	2.24077e+06	5.92246e+07	1.09704e+07	7.24078e+07	3.77448e+07	4.96197e+07	1.07922e+07	5.79592e+06	4.38052e+06	6.66048e+06	2.3878e+07	2.55235e+07	2.5723e+07	2.62942e+07
Com_1448_neg	LPS 22:6	--	C28 H44 N O9 P	569.275	8.541	568.268	--	--	--	LMGP03050013	--	--	--	Glycerophospholipids [GP]	Glycerophosphoserines [GP03]	Monoacylglycerophosphoserines [GP0305]	No results	Full match	Full match	Lipids and lipid-like molecules	Glycerophospholipids	Glycerophosphoserines	Phosphatidylserines	849122	1.41114e+06	660799	5.4007e+06	515638	2.46495e+06	2.21554e+06	2.40673e+06	1.24139e+06	1.19847e+06	890127	3.34109e+07	4.98485e+06	4.19022e+06	4.63484e+06
Com_1464_neg	Glu-Thr	--	C9 H16 N2 O6	202.095	1.473	247.093	--	--	HMDB0028829	--	Organic acids and derivatives	Carboxylic acids and derivatives	Amino acids, peptides, and analogues	--	--	--	No results	Invalid mass	No results	Organic acids and derivatives	Carboxylic acids and derivatives	Amino acids, peptides, and analogues	Dipeptides	2.7304e+07	3.5849e+07	2.99118e+07	1.36937e+07	1.56665e+07	6.14912e+06	3.72106e+06	7.68674e+06	3.60033e+07	4.31773e+07	3.54104e+07	1.05915e+07	1.83776e+07	2.41342e+07	2.44998e+07
Com_1526_neg	10-Undecenoic acid	--	C11 H20 O2	184.146	6.282	183.138	--	--	HMDB0033724	LMFA01030036	Lipids and lipid-like molecules	Fatty Acyls	Fatty acids and conjugates	Fatty Acyls [FA]	Fatty Acids and Conjugates [FA01]	Unsaturated fatty acids [FA0103]	No results	No results	Full match	Lipids and lipid-like molecules	Fatty Acyls	Fatty acids and conjugates	Medium-chain fatty acids	3.90701e+07	3.08437e+07	1.38412e+07	1.16418e+07	1.62642e+07	3.04991e+07	2.66815e+07	5.94829e+07	3.39493e+07	5.8601e+07	4.37693e+07	2.13112e+07	2.42989e+07	2.28155e+07	2.31182e+07
Com_1581_neg	Phenylacetaldehyde	Phenylacetaldehyde; alpha-Tolualdehyde	C8 H8 O	120.057	2.79	119.049	cpd:C00601	map00360 Phenylalanine metabolism;map01100 Metabolic pathways	HMDB0006236	--	Benzenoids	Benzene and substituted derivatives	Phenylacetaldehydes	--	--	--	Invalid mass	No results	No results	Benzenoids	Benzene and substituted derivatives	Phenylacetaldehydes	Phenylacetaldehydes	3.28053e+07	4.27196e+07	5.98662e+07	4.44316e+07	7.40722e+07	3.61208e+07	3.19779e+07	3.16555e+07	2.32238e+07	2.70145e+07	2.06673e+07	2.03424e+07	3.63776e+07	4.08647e+07	4.44492e+07
Com_1583_neg	5-(tert-butyl)-2-methyl-N-(5-methyl-3-isoxazolyl)-3-furamide	--	C14 H18 N2 O3	262.135	5.242	261.128	--	--	--	--	--	--	--	--	--	--	Invalid mass	No results	No results					3.79781e+07	2.76119e+07	5.97435e+06	6.38126e+06	4.4193e+06	2.74825e+06	4.46357e+06	2.45207e+06	7.46225e+07	3.1444e+07	3.57149e+07	5.3204e+06	1.48911e+07	1.30122e+07	1.34979e+07
Com_1622_neg	Glu-Gln	--	C10 H17 N3 O6	275.111	1.468	274.104	--	--	HMDB0028817	--	Organic acids and derivatives	Carboxylic acids and derivatives	Amino acids, peptides, and analogues	--	--	--	No results	Full match	No results	Organic acids and derivatives	Carboxylic acids and derivatives	Amino acids, peptides, and analogues	Dipeptides	1.88328e+07	3.2359e+07	4.96275e+06	1.72569e+07	2.49776e+06	2.03094e+06	2.23556e+06	1.94922e+06	1.36081e+07	2.22229e+07	1.15008e+07	7.99508e+06	8.60411e+06	1.05003e+07	8.7239e+06
Com_1638_neg	Oxoamide	--	C10 H12 N2 O2	192.089	4.914	191.082	--	--	HMDB0001004	--	Organic oxygen compounds	Organooxygen compounds	Carbonyl compounds	--	--	--	Full match	No results	No results	Organic oxygen compounds	Organooxygen compounds	Carbonyl compounds	Aryl alkyl ketones	1.91529e+07	2.17976e+07	1.33608e+07	1.59679e+07	1.27748e+06	182517	169260	188549	5.25835e+06	3.48353e+06	2.75446e+06	1.01654e+07	337159	463353	658412
Com_1677_neg	1-acetyl-N-(6-chloro-1,3-benzothiazol-2-yl)-4-piperidinecarboxamide	--	C15 H16 Cl N3 O2 S	337.067	2.31	336.06	--	--	--	--	--	--	--	--	--	--	Invalid mass	No results	No results					4.10915e+07	1.06526e+08	3.71309e+07	4.84645e+07	2.20156e+07	4.27151e+07	3.58619e+07	2.96899e+07	6.12398e+07	2.31589e+07	6.81065e+07	3.20025e+07	4.60792e+07	4.35778e+07	4.71968e+07
Com_1684_neg	2-[(3S)-1-(Cyclohexylmethyl)-3-pyrrolidinyl]-5-fluoro-1H-benzimidazole	--	C18 H24 F N3	301.2	5.514	300.192	--	--	--	--	--	--	--	--	--	--	Invalid mass	No results	No results	Organoheterocyclic compounds	Benzimidazoles	Not available	Benzimidazoles	5.43359e+07	3.98135e+07	6.84163e+06	1.48872e+07	4.90672e+06	1.3343e+07	1.66856e+07	9.3852e+06	5.66738e+07	1.90946e+07	5.21848e+07	8.13247e+06	2.24526e+07	2.11228e+07	2.03289e+07
Com_1690_neg	3-Hydroxydecanoic acid	--	C10 H20 O3	142.135	6.857	187.133	--	--	HMDB0010725	--	Organic acids and derivatives	Hydroxy acids and derivatives	Medium-chain hydroxy acids and derivatives	--	--	--	Invalid mass	Invalid mass	No results	Organic acids and derivatives	Hydroxy acids and derivatives	Medium-chain hydroxy acids and derivatives	Medium-chain hydroxy acids and derivatives	9.88047e+06	8.08501e+06	1.45971e+07	3.18885e+06	5.21246e+06	5.29759e+06	5.73422e+06	1.02686e+07	6.4895e+06	1.03913e+07	6.72832e+06	3.57094e+06	7.76473e+06	7.29383e+06	7.44416e+06
Com_1729_neg	L-Dopa	3,4-Dihydroxy-L-phenylalanine; L-Dopa; 3-Hydroxy-L-tyrosine; L-beta-(3,4-Dihydroxyphenyl)alanine; Levodopa; Dihydroxy-L-phenylalanine	C9 H11 N O4	151.063	2.816	150.055	cpd:C00355	map00350 Tyrosine metabolism;map01100 Metabolic pathways;map04728 Dopaminergic synapse;map04917 Prolactin signaling pathway;map05012 Parkinson's disease;map05030 Cocaine addiction;map05031 Amphetamine addiction;map05034 Alcoholism	HMDB0000181	--	Organic acids and derivatives	Carboxylic acids and derivatives	Amino acids, peptides, and analogues	--	--	--	Invalid mass	Invalid mass	No results	Organic acids and derivatives	Carboxylic acids and derivatives	Amino acids, peptides, and analogues	Tyrosine and derivatives	1.7711e+07	2.25439e+07	2.19619e+07	2.40349e+07	2.25176e+07	2.0181e+07	2.14191e+07	2.24918e+07	1.79906e+07	1.97328e+07	1.70249e+07	1.72595e+07	1.65559e+07	2.09676e+07	2.03997e+07
Com_1806_neg	LPG 22:6	--	C28 H45 O9 P	556.28	8.689	555.272	--	--	--	LMGP04050016	--	--	--	Glycerophospholipids [GP]	Glycerophosphoglycerols [GP04]	Monoacylglycerophosphoglycerols [GP0405]	No results	Full match	No results	Lipids and lipid-like molecules	Glycerophospholipids	Glycerophosphoglycerols	Phosphatidylglycerols	9.56735e+06	8.84372e+06	7.02145e+06	7.75549e+06	1.32846e+07	8.16868e+06	1.37392e+07	5.91799e+06	1.30452e+07	9.20983e+06	9.73202e+06	3.49682e+07	1.9371e+07	1.72585e+07	1.9289e+07
Com_1815_neg	LPC 14:0	1-Acyl-sn-glycero-3-phosphocholine; 1-Acyl-sn-glycerol-3-phosphocholine; alpha-Acylglycerophosphocholine; 2-Lysolecithin; 2-Lysophosphatidylcholine; 1-Acylglycerophosphocholine	C22 H46 N O7 P	513.306	8.227	512.299	cpd:C04230	map00564 Glycerophospholipid metabolism;map05231 Choline metabolism in cancer	--	LMGP01050073	--	--	--	Glycerophospholipids [GP]	Glycerophosphocholines [GP01]	Monoacylglycerophosphocholines [GP0105]	No results	Invalid mass	No results	Lipids and lipid-like molecules	Glycerophospholipids	Glycerophosphocholines	Phosphocholines	2.03107e+06	2.80902e+06	2.0857e+06	1.37163e+07	2.27458e+06	2.27794e+06	2.81047e+06	1.86826e+06	1.78646e+06	1.20209e+06	1.25121e+06	2.5096e+07	8.51575e+06	7.59779e+06	7.44275e+06
Com_1837_neg	Stearic acid	Octadecanoic acid; Stearate; Stearic acid	C18 H36 O2	284.271	10.118	283.264	cpd:C01530	map00061 Fatty acid biosynthesis;map01040 Biosynthesis of unsaturated fatty acids	HMDB0000827	LMFA01010018	Lipids and lipid-like molecules	Fatty Acyls	Fatty acids and conjugates	Fatty Acyls [FA]	Fatty Acids and Conjugates [FA01]	Straight chain fatty acids [FA0101]	Full match	No results	Full match	Lipids and lipid-like molecules	Fatty Acyls	Fatty acids and conjugates	Long-chain fatty acids	1.06389e+07	1.21572e+07	7.16242e+06	6.21108e+06	7.01122e+06	1.47343e+07	9.02536e+06	1.10753e+07	6.08656e+06	5.74903e+06	5.99057e+06	2.01244e+07	1.70954e+07	1.66299e+07	1.39961e+07
Com_1848_neg	δ-Ribono-1,4-lactone	--	C5 H8 O5	148.036	2.789	147.029	--	--	--	--	--	--	--	--	--	--	Invalid mass	No results	No results	Organic oxygen compounds	Organooxygen compounds	Carbohydrates and carbohydrate conjugates	Pentoses	1.62726e+07	1.6174e+07	1.84602e+07	1.74855e+07	3.36848e+07	3.69509e+07	2.41292e+07	3.47237e+07	1.97045e+07	2.30766e+07	2.05959e+07	1.78137e+07	1.04973e+07	1.33843e+07	1.35301e+07
Com_1883_neg	3-(2,4-difluoroanilino)-2-(2-thienylsulfonyl)acrylonitrile	--	C13 H8 F2 N2 O2 S2	416.084	1.518	415.077	--	--	--	--	--	--	--	--	--	--	Invalid mass	No results	No results					1.02205e+06	1.05054e+06	1.26221e+07	859660	1.39739e+07	3.58498e+06	5.08344e+06	776912	737810	928382	727607	736573	4.0313e+06	3.76941e+06	3.61927e+06
Com_1916_neg	Geranylgeranyl pyrophosphate	Geranylgeranyl diphosphate; Geranylgeranyl pyrophosphate; all-trans-Geranylgeranyl diphosphate; all-trans-Geranylgeranyl pyrophosphate; (2E,6E,10E)-3,7,11,15-Tetramethylhexadeca-2,6,10,14-tetraen-1-yl diphosphate	C20 H36 O7 P2	450.186	4.918	449.179	cpd:C00353	map00130 Ubiquinone and other terpenoid-quinone biosynthesis;map00900 Terpenoid backbone biosynthesis;map01100 Metabolic pathways	HMDB0004486	--	Lipids and lipid-like molecules	Prenol lipids	Diterpenoids	--	--	--	Invalid mass	No results	No results	Lipids and lipid-like molecules	Prenol lipids	Diterpenoids	Acyclic diterpenoids	2.14508e+06	3.91652e+06	1.87312e+06	1.1409e+07	1.11019e+06	148932	147461	164266	382406	1.74919e+06	362457	1.12874e+06	2.90235e+06	3.00109e+06	2.8803e+06
Com_1918_neg	Taurolithocholic acid	Taurolithocholate; Taurolithocholic acid	C26 H45 N O5 S	483.301	7.54	482.294	cpd:C02592	--	HMDB0000722	LMST05040003	Lipids and lipid-like molecules	Steroids and steroid derivatives	Bile acids, alcohols and derivatives	Sterol Lipids [ST]	Steroid conjugates [ST05]	Taurine conjugates [ST0504]	No results	No results	Full match					3.05994e+06	1.47749e+06	1.89968e+07	3.38352e+06	2.28082e+07	2.69828e+07	3.1552e+07	9.43032e+06	5.26891e+06	7.71472e+06	6.12055e+06	9.70049e+06	1.59571e+07	1.4636e+07	1.43387e+07
Com_1957_neg	4-[2-(2-oxo-1-imidazolidinyl)ethyl]-1lambda~6~,4-thiazinane-1,1-dione	--	C9 H17 N3 O3 S	248.1	1.485	247.093	--	--	--	--	--	--	--	--	--	--	Invalid mass	No match	No results					2.7304e+07	3.5849e+07	2.99118e+07	1.36937e+07	1.56665e+07	6.38382e+06	3.72106e+06	7.69277e+06	3.60033e+07	4.31773e+07	3.54104e+07	1.05915e+07	1.83776e+07	2.41342e+07	2.44998e+07
Com_1977_neg	13Z,16Z-Docosadienoic Acid	--	C22 H40 O2	336.303	11.59	335.295	--	--	HMDB0061714	LMFA01030405	Lipids and lipid-like molecules	Fatty Acyls	Fatty acids and conjugates	Fatty Acyls [FA]	Fatty Acids and Conjugates [FA01]	Unsaturated fatty acids [FA0103]	Full match	No results	No results					567625	1.26344e+06	1.2985e+06	2.84197e+06	1.16826e+06	1.59751e+06	3.88294e+06	488488	1.89417e+06	433774	1.16957e+06	2.50107e+07	8.35608e+06	4.98943e+06	7.40105e+06
Com_1995_neg	Phenylpyruvic acid	Phenylpyruvate; Phenylpyruvic acid; alpha-Ketohydrocinnamic acid; keto-Phenylpyruvate; 3-Phenyl-2-oxopropanoate; 2-Oxo-3-phenylpropanoate	C9 H8 O3	164.047	5.213	163.039	cpd:C00166	map00360 Phenylalanine metabolism;map00400 Phenylalanine, tyrosine and tryptophan biosynthesis;map01100 Metabolic pathways;map01210 2-Oxocarboxylic acid metabolism;map01230 Biosynthesis of amino acids	HMDB0000205	--	Benzenoids	Benzene and substituted derivatives	Phenylpyruvic acid derivatives	--	--	--	No results	No results	Full match	Benzenoids	Benzene and substituted derivatives	Phenylpyruvic acid derivatives	Phenylpyruvic acid derivatives	5.04927e+06	4.3188e+06	7.49555e+06	1.28651e+07	6.3819e+06	6.83509e+06	6.224e+06	9.06142e+06	3.22046e+06	5.22133e+06	4.03473e+06	5.92535e+06	6.0829e+06	5.8681e+06	4.86679e+06
Com_2003_neg	L-Malate	(S)-Malate; L-Malate; L-Apple acid; L-Malic acid; L-2-Hydroxybutanedioic acid; Malate; Malic acid	C4 H6 O5	134.022	3.914	133.015	cpd:C00149	map00020 Citrate cycle (TCA cycle);map00620 Pyruvate metabolism;map00630 Glyoxylate and dicarboxylate metabolism;map01100 Metabolic pathways;map01200 Carbon metabolism	HMDB0000156	--	Organic acids and derivatives	Hydroxy acids and derivatives	Beta hydroxy acids and derivatives	--	--	--	No results	No results	Full match	Organic acids and derivatives	Hydroxy acids and derivatives	Beta hydroxy acids and derivatives	Beta hydroxy acids and derivatives	519165	4.24908e+06	1.15933e+06	4.97695e+07	333372	5.12809e+06	4.17442e+06	575948	489717	508457	473423	2.21363e+07	9.31605e+06	8.57184e+06	9.79798e+06
Com_2009_neg	4-Acetamidobutanoic acid	4-Acetamidobutanoate; N4-Acetylaminobutanoate	C6 H11 N O3	163.084	3.838	162.076	cpd:C02946	map00330 Arginine and proline metabolism;map01100 Metabolic pathways	HMDB0003681	--	Organic acids and derivatives	Carboxylic acids and derivatives	Amino acids, peptides, and analogues	--	--	--	Invalid mass	Invalid mass	No results	Organic acids and derivatives	Carboxylic acids and derivatives	Amino acids, peptides, and analogues	Gamma amino acids and derivatives	2.9702e+06	3.91143e+06	6.07714e+06	5.60294e+06	6.22197e+06	3.16109e+06	4.35018e+06	1.90832e+06	3.35597e+06	2.91517e+06	3.09364e+06	2.89274e+06	3.95926e+06	4.47886e+06	4.6369e+06
Com_2042_neg	Adenosine diphosphate ribose	ADP-ribose; ADP-D-ribose; Adenosine diphosphate ribose	C15 H23 N5 O14 P2	559.072	1.452	604.07	cpd:C00301	map00230 Purine metabolism	HMDB0001178	--	Nucleosides, nucleotides, and analogues	Purine nucleotides	Purine nucleotide sugars	--	--	--	Full match	No results	Full match	Nucleosides, nucleotides, and analogues	Purine nucleotides	Purine nucleotide sugars	Purine nucleotide sugars	4.54589e+06	4.10529e+06	1.07896e+06	9.92372e+06	1.12807e+06	1.04149e+06	1.18556e+06	1.81969e+06	8.00041e+06	1.68369e+07	6.66267e+06	1.84757e+07	5.79038e+06	5.99749e+06	5.38563e+06
Com_2067_neg	Monobutyl phthalate	--	C12 H14 O4	222.089	6.221	221.081	--	--	HMDB0013247	--	Benzenoids	Benzene and substituted derivatives	Benzoic acids and derivatives	--	--	--	Full match	No results	Full match	Benzenoids	Benzene and substituted derivatives	Benzoic acids and derivatives	Benzoic acid esters	3.65737e+07	3.19462e+07	9.37243e+06	1.28338e+07	1.31474e+07	2.43042e+07	2.44581e+07	5.08917e+07	2.9416e+07	4.9642e+07	3.28841e+07	2.00864e+07	2.14277e+07	2.00306e+07	1.92786e+07
Com_2083_neg	gamma-Glutamylmethionine	--	C10 H18 N2 O5 S	278.093	2.771	277.086	--	--	HMDB0034367	--	Organic acids and derivatives	Carboxylic acids and derivatives	Amino acids, peptides, and analogues	--	--	--	No results	Full match	No results	Organic acids and derivatives	Carboxylic acids and derivatives	Amino acids, peptides, and analogues	Dipeptides	1.68595e+07	4.02194e+07	2.60546e+06	1.77101e+07	906500	4.54614e+06	5.12522e+06	330605	2.72261e+07	1.6192e+07	1.50124e+07	3.90482e+06	1.03912e+07	1.13204e+07	1.20985e+07
Com_2098_neg	D-Mannose 6-phosphate	D-Mannose 6-phosphate	C6 H13 O9 P	222.074	1.436	259.022	cpd:C00275	map00051 Fructose and mannose metabolism;map00520 Amino sugar and nucleotide sugar metabolism;map01100 Metabolic pathways;map04142 Lysosome	HMDB0304312	--	Organic oxygen compounds	Organooxygen compounds	Carbohydrates and carbohydrate conjugates	--	--	--	Invalid mass	Invalid mass	No results	Organic oxygen compounds	Organooxygen compounds	Carbohydrates and carbohydrate conjugates	Hexose phosphates	3.09454e+07	2.52425e+07	3.69816e+07	3.72927e+07	2.07057e+07	2.89152e+07	9.62799e+06	6.10201e+07	9.03476e+07	1.21756e+08	5.53732e+07	7.8933e+07	4.65011e+07	5.15169e+07	5.67951e+07
Com_2156_neg	LPC 18:2	1-Acyl-sn-glycero-3-phosphocholine; 1-Acyl-sn-glycerol-3-phosphocholine; alpha-Acylglycerophosphocholine; 2-Lysolecithin; 2-Lysophosphatidylcholine; 1-Acylglycerophosphocholine	C26 H50 N O7 P	565.337	9.003	564.33	cpd:C04230	map00564 Glycerophospholipid metabolism;map05231 Choline metabolism in cancer	--	LMGP01050035	--	--	--	Glycerophospholipids [GP]	Glycerophosphocholines [GP01]	Monoacylglycerophosphocholines [GP0105]	No results	Invalid mass	No results	Lipids and lipid-like molecules	Glycerophospholipids	Glycerophosphocholines	Phosphocholines	1.85467e+06	2.09867e+06	7.50044e+06	8.34251e+06	8.47489e+06	8.86107e+06	1.79679e+07	3.13452e+06	3.18602e+06	1.07904e+06	1.69271e+06	3.34252e+07	2.08679e+07	1.73214e+07	1.80819e+07
Com_2215_neg	8-iso-15-keto Prostaglandin E2	--	C20 H30 O5	350.209	6.267	349.202	--	--	--	--	--	--	--	--	--	--	Full match	No results	No results	Lipids and lipid-like molecules	Fatty Acyls	Eicosanoids	Prostaglandins and related compounds	1.53929e+06	1.72463e+06	3.04662e+06	390241	3.62791e+06	3.27799e+07	2.03218e+07	6.80378e+06	3.74676e+06	4.59333e+06	3.53016e+06	4.25536e+06	7.26353e+06	7.10604e+06	6.69131e+06
Com_2286_neg	Flavin mononucleotide (FMN)	FMN; Riboflavin-5-phosphate; Flavin mononucleotide	C17 H21 N4 O9 P	205.05	5.214	455.097	cpd:C00061	map00190 Oxidative phosphorylation;map00740 Riboflavin metabolism;map01100 Metabolic pathways;map04977 Vitamin digestion and absorption	--	--	--	--	--	--	--	--	Invalid mass	Invalid mass	No results	Nucleosides, nucleotides, and analogues	Flavin nucleotides	Not available	Flavin nucleotides	5.82563e+06	8.22708e+06	1.16904e+07	1.38305e+07	7.35241e+06	1.99883e+06	2.51701e+06	4.2276e+06	2.98681e+06	2.9345e+06	3.32311e+06	1.99389e+07	5.7818e+06	6.45638e+06	6.60535e+06
Com_2312_neg	N1-(3-amino-4-chlorophenyl)-2-[2,4-di(tert-pentyl)phenoxy]acetamide	--	C24 H33 Cl N2 O2	416.227	5.299	415.22	--	--	--	--	--	--	--	--	--	--	Invalid mass	No results	No results					6.59408e+07	8.52034e+07	2.66959e+07	2.76576e+07	1.86614e+07	7.77726e+06	3.68556e+06	9.23375e+06	6.16111e+07	3.92436e+07	1.62608e+07	2.28727e+07	4.0416e+07	3.96912e+07	3.88488e+07
Com_2315_neg	4-Hydroxy-L-Glutamic Acid	4-Hydroxy-L-glutamate; 4-Hydroxy-L-glutamic acid	C5 H9 N O5	163.049	2.694	162.041	cpd:C03079	--	HMDB0002273	--	Organic acids and derivatives	Carboxylic acids and derivatives	Amino acids, peptides, and analogues	--	--	--	No results	No results	Full match	Organic acids and derivatives	Carboxylic acids and derivatives	Amino acids, peptides, and analogues	Glutamic acid and derivatives	8.10779e+06	8.18564e+06	4.98091e+06	2.36987e+07	5.43284e+06	3.01148e+07	9.94791e+06	2.33195e+07	1.98701e+07	1.4594e+07	1.37989e+07	2.2889e+07	1.25328e+07	1.33081e+07	1.41398e+07
Com_2351_neg	gamma-Glutamyltyrosine	--	C14 H18 N2 O6	310.116	3.242	309.109	--	--	HMDB0011741	--	Organic acids and derivatives	Carboxylic acids and derivatives	Amino acids, peptides, and analogues	--	--	--	No results	Full match	No results	Organic acids and derivatives	Carboxylic acids and derivatives	Amino acids, peptides, and analogues	Tyrosine and derivatives	1.36022e+07	2.63752e+07	2.73503e+06	3.51206e+07	2.2948e+06	1.49803e+06	1.23049e+06	330075	1.09472e+07	3.6554e+06	8.91498e+06	6.43491e+06	7.69003e+06	8.86852e+06	7.79507e+06
Com_2390_neg	LPC O-16:0	--	C24 H52 N O6 P	527.358	9.916	526.351	--	--	--	LMGP01060010	--	--	--	Glycerophospholipids [GP]	Glycerophosphocholines [GP01]	Monoalkylglycerophosphocholines [GP0106]	No results	Invalid mass	No results					2.07729e+06	2.74776e+06	5.18684e+06	3.37116e+06	6.44241e+06	1.10451e+07	1.73812e+07	7.03789e+06	3.10734e+06	1.53558e+06	3.34208e+06	4.47253e+06	1.3949e+07	1.16388e+07	1.25287e+07
Com_2487_neg	LPE O-18:1	--	C23 H48 N O6 P	465.322	10.624	464.314	--	--	--	--	--	--	--	--	--	--	No results	Full match	No results					1.68617e+06	2.31509e+06	2.86668e+06	5.14151e+06	4.56476e+06	3.80025e+06	4.567e+06	2.17659e+06	3.09219e+06	2.31981e+06	3.23629e+06	2.03811e+07	1.05198e+07	8.59312e+06	8.8256e+06
Com_2530_neg	Tyr-Tyr	--	C18 H20 N2 O5	344.137	5.071	343.13	--	--	HMDB0029117	--	Organic acids and derivatives	Carboxylic acids and derivatives	Amino acids, peptides, and analogues	--	--	--	No results	Full match	No results	Organic acids and derivatives	Carboxylic acids and derivatives	Amino acids, peptides, and analogues	Peptides	1.17551e+07	1.19825e+07	520234	3.05413e+06	485592	272415	310691	826729	2.55657e+07	1.70026e+07	2.27731e+07	3.41267e+06	5.86221e+06	5.54827e+06	5.33447e+06
Com_2638_neg	[4-(1H-indol-4-yl)piperazino](2-thienyl)methanone	--	C17 H17 N3 O S	311.109	2.4	310.102	--	--	--	--	--	--	--	--	--	--	Full match	No results	No results					5.80153e+06	6.4254e+06	2.35112e+06	1.35869e+07	1.00306e+06	956724	992839	2.38843e+06	632297	887753	518419	1.22601e+06	1.31186e+06	1.72608e+06	1.96288e+06
Com_2665_neg	XMP	Xanthosine 5'-phosphate; Xanthylic acid; XMP; (9-D-Ribosylxanthine)-5'-phosphate	C10 H13 N4 O9 P	364.041	1.885	363.034	cpd:C00655	map00230 Purine metabolism;map01100 Metabolic pathways	HMDB0001554	--	Nucleosides, nucleotides, and analogues	Purine nucleotides	Purine ribonucleotides	--	--	--	No results	No results	Full match	Nucleosides, nucleotides, and analogues	Purine nucleotides	Purine ribonucleotides	Purine ribonucleoside monophosphates	2.2943e+07	6.46491e+07	4.95135e+06	1.94108e+07	2.62463e+06	5.79188e+06	2.91477e+06	6.85234e+06	4.14369e+06	2.12175e+06	3.31464e+06	9.03718e+06	1.05511e+07	1.22566e+07	1.11111e+07
Com_2711_neg	CerP 15:0;2O/10:0	--	C25 H52 N O6 P	493.353	10.111	492.345	--	--	--	--	--	--	--	--	--	--	No results	Full match	No results					1.91539e+06	2.6127e+06	4.22764e+06	3.92103e+06	5.11293e+06	7.95283e+06	1.6e+07	4.32818e+06	2.37422e+06	819475	1.8632e+06	9.01736e+06	1.40028e+07	1.35742e+07	1.29877e+07
Com_2722_neg	Aldosterone	Aldosterone; 11beta,21-Dihydroxy-3,20-dioxo-4-pregnen-18-al	C21 H28 O5	360.191	4.878	359.184	cpd:C01780	map00140 Steroid hormone biosynthesis;map01100 Metabolic pathways;map04925 Aldosterone synthesis and secretion;map04960 Aldosterone-regulated sodium reabsorption	HMDB0000037	LMST02030026	Lipids and lipid-like molecules	Steroids and steroid derivatives	Hydroxysteroids	Sterol Lipids [ST]	Steroids [ST02]	C21 steroids (gluco/mineralocorticoids, progestogins) and derivatives [ST0203]	Invalid mass	No results	No results	Lipids and lipid-like molecules	Steroids and steroid derivatives	Hydroxysteroids	21-hydroxysteroids	9.22715e+06	7.33959e+06	1.0282e+06	203499	1.17562e+06	579276	1.09606e+06	339348	2.57617e+07	6.70195e+06	1.97734e+07	182030	4.24159e+06	4.10723e+06	4.46579e+06
Com_2806_neg	LPE 20:5	--	C25 H42 N O7 P	499.27	8.4	498.262	--	--	--	LMGP02050053	--	--	--	Glycerophospholipids [GP]	Glycerophosphoethanolamines [GP02]	Monoacylglycerophosphoethanolamines [GP0205]	No results	Full match	No results	Lipids and lipid-like molecules	Glycerophospholipids	Glycerophosphoethanolamines	1-acyl-sn-glycero-3-phosphoethanolamines	1.84495e+06	1.54847e+06	1.60695e+06	3.43149e+06	1.34483e+06	1.00321e+06	1.87779e+06	1.03166e+06	1.01673e+06	536899	822224	1.75732e+07	5.83059e+06	5.30565e+06	5.36685e+06
Com_2813_neg	D-Xylulose 5-phosphate	D-Xylulose 5-phosphate	C5 H11 O8 P	192.063	1.438	229.011	cpd:C00231	map00030 Pentose phosphate pathway;map00040 Pentose and glucuronate interconversions;map00053 Ascorbate and aldarate metabolism;map01100 Metabolic pathways;map01200 Carbon metabolism;map01230 Biosynthesis of amino acids;map04918 Thyroid hormone synthesis	HMDB0000868	--	Organic oxygen compounds	Organooxygen compounds	Carbohydrates and carbohydrate conjugates	--	--	--	Invalid mass	Invalid mass	No match	Organic oxygen compounds	Organooxygen compounds	Carbohydrates and carbohydrate conjugates	Pentose phosphates	3.70939e+07	5.26587e+07	8.92597e+06	6.36735e+07	4.05854e+06	1.86633e+07	1.12541e+07	1.05249e+08	4.30308e+07	9.78923e+07	5.2811e+07	3.45888e+07	3.2605e+07	3.2883e+07	3.28631e+07
Com_2848_neg	dCDP	dCDP; 2'-Deoxycytidine diphosphate; 2'-Deoxycytidine 5'-diphosphate	C9 H15 N3 O10 P2	387.024	1.703	386.017	cpd:C00705	map00240 Pyrimidine metabolism;map01100 Metabolic pathways	HMDB0001245	--	Organic oxygen compounds	Organic oxoanionic compounds	Organic pyrophosphates	--	--	--	No results	No results	Full match	Organic oxygen compounds	Organic oxoanionic compounds	Organic pyrophosphates	Organic pyrophosphates	2.68233e+07	3.09018e+07	4.54251e+06	1.72651e+07	410208	925824	558342	1.3626e+06	915352	1.19113e+06	930037	787394	1.50571e+07	1.53022e+07	1.75385e+07
Com_2897_neg	LPG 22:5	--	C28 H47 O9 P	558.295	8.818	557.288	--	--	--	--	--	--	--	--	--	--	No results	Full match	No results	Lipids and lipid-like molecules	Glycerophospholipids	Glycerophosphoglycerols	Phosphatidylglycerols	1.3838e+06	2.11624e+06	680011	5.17191e+06	876600	898018	1.08508e+06	453477	2.15251e+06	1.6661e+06	1.12358e+06	2.00368e+07	5.3824e+06	4.62901e+06	4.60981e+06
Com_2907_neg	Phe-Phe	--	C18 H20 N2 O3	312.147	5.508	311.14	--	--	HMDB0013302	--	Organic acids and derivatives	Carboxylic acids and derivatives	Amino acids, peptides, and analogues	--	--	--	No results	No results	Full match	Organic acids and derivatives	Carboxylic acids and derivatives	Amino acids, peptides, and analogues	Dipeptides	1.72761e+07	1.37317e+07	1.01723e+06	2.25757e+06	761272	1.01613e+06	1.04688e+06	1.79158e+06	2.41651e+07	1.58141e+07	2.01362e+07	1.89942e+06	5.51918e+06	5.8441e+06	5.46473e+06
Com_2945_neg	LPG 16:1	--	C22 H43 O9 P	482.264	8.264	481.257	--	--	--	LMGP04050013	--	--	--	Glycerophospholipids [GP]	Glycerophosphoglycerols [GP04]	Monoacylglycerophosphoglycerols [GP0405]	No results	Full match	No results	Lipids and lipid-like molecules	Glycerophospholipids	Glycerophosphoglycerols	Phosphatidylglycerols	5.36289e+06	1.06754e+07	1.98024e+06	1.29267e+07	1.52517e+06	2.0967e+06	1.61723e+06	3.17189e+06	1.71202e+06	2.62428e+06	1.4996e+06	1.10717e+07	7.42605e+06	6.89141e+06	6.56059e+06
Com_2969_neg	2-Hydroxymyristic acid	--	C14 H28 O3	244.203	7.628	243.196	--	--	HMDB0002261	LMFA01050484	Lipids and lipid-like molecules	Fatty Acyls	Fatty acids and conjugates	Fatty Acyls [FA]	Fatty Acids and Conjugates [FA01]	Hydroxy fatty acids [FA0105]	Full match	No results	No results	Lipids and lipid-like molecules	Fatty Acyls	Fatty acids and conjugates	Long-chain fatty acids	1.13317e+07	1.08885e+07	2.47083e+06	8.06898e+06	1.50136e+06	4.8904e+06	3.23696e+06	3.71442e+06	4.00512e+06	3.57157e+06	3.30592e+06	9.709e+06	5.30712e+06	4.95837e+06	4.87949e+06
Com_3026_neg	D-Ribulose 1,5-bisphosphate	D-Ribulose 1,5-bisphosphate	C5 H12 O11 P2	272.029	1.208	308.978	cpd:C01182	map00630 Glyoxylate and dicarboxylate metabolism;map01100 Metabolic pathways;map01200 Carbon metabolism	HMDB0244230	--	Organic oxygen compounds	Organooxygen compounds	Carbohydrates and carbohydrate conjugates	--	--	--	No results	Invalid mass	No results					1.72543e+07	1.22654e+07	3.31814e+06	1.08157e+07	570015	503150	69578.8	3.32787e+06	7.42216e+06	9.97944e+06	5.57533e+06	8.25551e+06	5.31007e+06	5.93849e+06	6.85764e+06
Com_3074_neg	N1-cyclohexyl-4-(4-fluorobenzyl)-1,4-diazepane-1-carbothioamide	--	C19 H28 F N3 S	349.2	5.556	348.192	--	--	--	--	--	--	--	--	--	--	Full match	No results	No results					1.45523e+07	1.36539e+07	1.50648e+06	2.03553e+06	1.50295e+06	1.88211e+06	1.79295e+06	2.09323e+06	3.01259e+07	5.4311e+06	2.06551e+07	1.04972e+06	6.02747e+06	6.38343e+06	5.56746e+06
Com_3116_neg	LPC 17:1	1-Acyl-sn-glycero-3-phosphocholine; 1-Acyl-sn-glycerol-3-phosphocholine; alpha-Acylglycerophosphocholine; 2-Lysolecithin; 2-Lysophosphatidylcholine; 1-Acylglycerophosphocholine	C25 H50 N O7 P	553.338	9.139	552.33	cpd:C04230	map00564 Glycerophospholipid metabolism;map05231 Choline metabolism in cancer	--	LMGP01050126	--	--	--	Glycerophospholipids [GP]	Glycerophosphocholines [GP01]	Monoacylglycerophosphocholines [GP0105]	No results	Invalid mass	No results	Lipids and lipid-like molecules	Glycerophospholipids	Glycerophosphocholines	Phosphocholines	301117	231745	4.35225e+06	3.6522e+06	4.39494e+06	4.38553e+06	9.5269e+06	367987	683082	382416	509901	1.43086e+07	1.11882e+07	8.99886e+06	8.65188e+06
Com_3123_neg	Hexadecanedioic acid	Hexadecanedioate	C16 H30 O4	286.214	7.679	285.207	cpd:C19615	map01100 Metabolic pathways	HMDB0000672	LMFA01170022	Lipids and lipid-like molecules	Fatty Acyls	Fatty acids and conjugates	Fatty Acyls [FA]	Fatty Acids and Conjugates [FA01]	Dicarboxylic acids [FA0117]	Full match	No results	No results	Lipids and lipid-like molecules	Fatty Acyls	Fatty acids and conjugates	Long-chain fatty acids	1.54903e+07	1.2528e+07	8.50103e+06	4.94398e+06	9.5935e+06	9.64389e+06	1.11023e+07	1.8837e+07	1.11381e+07	1.67988e+07	1.33903e+07	8.46905e+06	1.06619e+07	1.03624e+07	1.00927e+07
Com_3151_neg	LPS 20:4	--	C26 H44 N O9 P	545.275	8.764	544.267	--	--	--	LMGP03050007	--	--	--	Glycerophospholipids [GP]	Glycerophosphoserines [GP03]	Monoacylglycerophosphoserines [GP0305]	No results	Full match	No results	Lipids and lipid-like molecules	Glycerophospholipids	Glycerophosphoserines	Phosphatidylserines	462881	647610	1.18054e+06	2.59816e+06	830095	3.95094e+06	7.53207e+06	1.48172e+06	847766	476210	792624	1.69094e+07	5.1447e+06	4.96453e+06	5.38567e+06
Com_3154_neg	Glycerol-3-phosphate	DL-Glycerol 1-phosphate; Glycerol 1-phosphate; Glycerol-3-phosphate; rac-Glycerol 1-phosphate; DL-Glyceryl 1-phosphate; DL-Glycerol 3-phosphate	C3 H9 O6 P	172.014	2.121	171.007	cpd:C03189	--	HMDB0252849	--	Lipids and lipid-like molecules	Glycerophospholipids	Glycerophosphates	--	--	--	No results	No results	Full match	Lipids and lipid-like molecules	Glycerophospholipids	Glycerophosphates	Glycerophosphates	2.59168e+07	3.28394e+07	1.45852e+06	8.27874e+06	1.50529e+06	4.39273e+06	1.44918e+06	1.64503e+07	1.09586e+07	8.61526e+06	9.70699e+06	4.13811e+07	6.27518e+06	4.95557e+06	8.06719e+06
Com_3166_neg	Thromoboxane B1	--	C20 H36 O6	372.248	2.643	371.241	--	--	--	--	--	--	--	--	--	--	Invalid mass	No results	No results	Lipids and lipid-like molecules	Fatty Acyls	Eicosanoids	Thromboxanes	1.40598e+07	1.48254e+07	684947	537415	746973	319895	750025	758705	4.84306e+07	7.77696e+06	3.57602e+07	906999	6.36537e+06	6.41318e+06	6.59778e+06
Com_3264_neg	2,3-dinor Prostaglandin E1	--	C18 H30 O5	308.198	6.309	353.197	--	--	--	--	--	--	--	--	--	--	Invalid mass	No results	No results	Lipids and lipid-like molecules	Fatty Acyls	Eicosanoids	Prostaglandins and related compounds	2.51931e+07	1.78653e+07	8.64107e+06	1.17128e+07	4.86411e+06	1.32356e+07	1.40575e+07	3.55054e+07	1.54281e+07	2.73196e+07	2.26651e+07	1.42368e+07	1.3732e+07	1.41701e+07	1.30642e+07
Com_3279_neg	Glu-Glu	Glutamyl-glutamic acid; L-alpha-Glutamyl-L-glutamic acid; Glu-Glu	C10 H16 N2 O7	276.096	1.503	275.088	cpd:C01425	--	HMDB0028818	--	Organic acids and derivatives	Carboxylic acids and derivatives	Amino acids, peptides, and analogues	--	--	--	No results	No results	Full match	Organic acids and derivatives	Carboxylic acids and derivatives	Amino acids, peptides, and analogues	Dipeptides	1.93082e+07	9.89094e+06	5.69051e+06	3.78806e+07	2.39386e+06	655290	1.23511e+06	840081	7.71688e+06	2.08959e+07	6.1904e+06	3.05133e+07	1.25236e+07	1.19057e+07	1.10871e+07
Com_3301_neg	LPE O-18:0	--	C23 H50 N O6 P	467.337	10.621	466.33	--	--	--	--	--	--	--	--	--	--	No results	Full match	No results					556232	732184	605171	1.13151e+06	1.45727e+06	8.16794e+06	1.16953e+07	5.12057e+06	851785	501834	682017	783562	6.87634e+06	5.4324e+06	5.87139e+06
Com_3379_neg	Lactitol	--	C12 H24 O11	344.133	1.471	389.131	--	--	HMDB0040937	--	Lipids and lipid-like molecules	Fatty Acyls	Fatty acyl glycosides	--	--	--	No results	No results	Full match	Lipids and lipid-like molecules	Fatty Acyls	Fatty acyl glycosides	Fatty acyl glycosides of mono- and disaccharides	816784	1.35505e+06	602941	8.17899e+06	579638	526799	651244	718020	650525	818567	677128	2.30739e+06	843871	739738	783436
Com_3420_neg	Desthiobiotin	Dethiobiotin; Desthiobiotin	C10 H18 N2 O3	214.131	3.828	213.124	cpd:C01909	map00780 Biotin metabolism;map01100 Metabolic pathways	HMDB0003581	--	Lipids and lipid-like molecules	Fatty Acyls	Fatty acids and conjugates	--	--	--	Full match	No results	No results	Organoheterocyclic compounds	Azoles	Imidazoles	Imidazolyl carboxylic acids and derivatives	2.66393e+06	8.42576e+06	1.18621e+07	4.16875e+06	8.72688e+06	444413	1.53124e+06	873277	1.34646e+07	1.02657e+06	2.58453e+06	952172	3.35947e+06	3.79703e+06	4.00498e+06
Com_3448_neg	LPE 20:3	--	C25 H46 N O7 P	503.301	9.408	502.294	--	--	--	LMGP02050066	--	--	--	Glycerophospholipids [GP]	Glycerophosphoethanolamines [GP02]	Monoacylglycerophosphoethanolamines [GP0205]	No results	Full match	No results	Lipids and lipid-like molecules	Glycerophospholipids	Glycerophosphoethanolamines	1-acyl-sn-glycero-3-phosphoethanolamines	307582	440100	619374	2.2591e+06	766563	554689	1.11328e+06	416670	264311	378667	311635	1.47882e+07	4.0242e+06	3.05186e+06	3.40207e+06
Com_3606_neg	L-Threonic acid	--	C4 H8 O5	136.036	4.41	135.029	--	--	HMDB0245425	--	Organic oxygen compounds	Organooxygen compounds	Carbohydrates and carbohydrate conjugates	--	--	--	Invalid mass	Invalid mass	No results	Organic oxygen compounds	Organooxygen compounds	Carbohydrates and carbohydrate conjugates	Sugar acids and derivatives	2.82142e+07	2.42652e+07	9.89331e+06	213799	1.00554e+07	2.56697e+07	2.91604e+07	4.46604e+07	2.66375e+07	4.35416e+07	3.54049e+07	1.35081e+07	1.61069e+07	1.68293e+07	1.60912e+07
Com_3615_neg	(±)9-HpODE	--	C18 H32 O4	312.23	8.085	311.222	--	--	--	--	--	--	--	--	--	--	Full match	No results	Full match					2.85106e+06	2.30008e+06	7.80577e+06	2.29751e+06	8.40818e+06	2.4849e+06	5.22976e+06	2.61731e+06	3.20957e+06	3.6045e+06	3.42818e+06	3.04401e+06	5.08456e+06	4.36863e+06	4.1614e+06
Com_3644_neg	10-Hydroxydecanoic acid	10-Hydroxydecanoic acid; 10-Hydroxydecanoate	C10 H20 O3	188.141	6.626	187.133	cpd:C02774	--	HMDB0244272	--	Organic acids and derivatives	Hydroxy acids and derivatives	Medium-chain hydroxy acids and derivatives	--	--	--	No results	No results	Full match	Organic acids and derivatives	Hydroxy acids and derivatives	Medium-chain hydroxy acids and derivatives	Medium-chain hydroxy acids and derivatives	1.36422e+07	1.25218e+07	5.98334e+06	6.86037e+06	4.5341e+06	8.53887e+06	9.51846e+06	1.74624e+07	9.54895e+06	1.54679e+07	8.74771e+06	4.90279e+06	8.18077e+06	8.04226e+06	7.70213e+06
Com_3668_neg	LPG 16:0	--	C22 H45 O9 P	484.28	9.202	483.272	--	--	--	LMGP04050008	--	--	--	Glycerophospholipids [GP]	Glycerophosphoglycerols [GP04]	Monoacylglycerophosphoglycerols [GP0405]	No results	Full match	No results	Lipids and lipid-like molecules	Glycerophospholipids	Glycerophosphoglycerols	Phosphatidylglycerols	3.00049e+06	3.40227e+06	9.42632e+06	9.44691e+06	5.99838e+06	9.05782e+06	1.14206e+07	9.65469e+06	2.00035e+06	1.39336e+06	1.52164e+06	1.556e+07	1.87427e+07	1.64116e+07	1.72112e+07
Com_3694_neg	19(R)-Hydroxy prostaglandin F2α	--	C20 H34 O6	406.213	5.425	405.206	--	--	--	--	--	--	--	--	--	--	Invalid mass	No results	No results	Lipids and lipid-like molecules	Fatty Acyls	Eicosanoids	Prostaglandins and related compounds	510792	494832	6.56483e+06	223795	3.19764e+06	551177	501692	2.36591e+06	730355	452984	663757	264222	687414	795500	730133
Com_3701_neg	LPI 22:5	--	C31 H51 O12 P	646.312	8.721	645.304	--	--	--	--	--	--	--	--	--	--	No results	Full match	No results	Lipids and lipid-like molecules	Glycerophospholipids	Glycerophosphoinositols	Phosphatidylinositols	493657	752266	849668	1.90363e+06	917208	442953	892671	594797	394022	563742	457448	1.507e+07	2.78113e+06	2.41329e+06	2.38766e+06
Com_3771_neg	2-Isopropylmalate	alpha-Isopropylmalate; (2S)-2-Isopropylmalate; (2S)-2-Hydroxy-2-isopropylsuccinic acid; 2-Isopropylmalic acid; 3-Carboxy-3-hydroxy-4-methylpentanoate; 3-Carboxy-3-hydroxyisocaproate	C7 H12 O5	176.068	5.023	175.06	cpd:C02504	map00290 Valine, leucine and isoleucine biosynthesis;map00620 Pyruvate metabolism;map01100 Metabolic pathways;map01210 2-Oxocarboxylic acid metabolism;map01230 Biosynthesis of amino acids	HMDB0000402	--	Lipids and lipid-like molecules	Fatty Acyls	Fatty acids and conjugates	--	--	--	No results	No results	Full match	Lipids and lipid-like molecules	Fatty Acyls	Fatty acids and conjugates	Hydroxy fatty acids	1.88095e+06	1.29974e+06	6.53658e+06	1.38662e+06	8.13528e+06	5.40209e+06	6.8262e+06	4.27753e+06	1.88398e+06	3.59215e+06	2.19749e+06	2.48369e+06	3.51678e+06	3.80396e+06	3.78479e+06
Com_3777_neg	FAHFA 16:0/18:2	--	C34 H62 O4	534.462	10.347	533.455	--	--	--	--	--	--	--	--	--	--	No results	Invalid mass	No results					519871	1.33716e+06	1.66155e+06	1.44386e+06	1.90411e+06	662856	4.30622e+06	699034	1.15709e+06	145982	502667	6.24298e+06	8.29151e+06	6.06539e+06	6.14112e+06
Com_3811_neg	Citicoline	CDP-choline; Cytidine 5'-diphosphocholine; Citicoline	C14 H26 N4 O11 P2	488.107	1.406	523.076	cpd:C00307	map00564 Glycerophospholipid metabolism;map01100 Metabolic pathways;map05231 Choline metabolism in cancer	HMDB0001413	--	Organoheterocyclic compounds	Pteridines and derivatives	Pterins and derivatives	--	--	--	No results	No results	Full match	Nucleosides, nucleotides, and analogues	Pyrimidine nucleotides	Pyrimidine ribonucleotides	Pyrimidine ribonucleoside diphosphates	3.20026e+06	8.36383e+06	1.65879e+06	1.4155e+07	1.82159e+06	1.1609e+07	5.65963e+06	4.32799e+06	1.20275e+07	2.96078e+07	1.06129e+07	1.27887e+07	8.64862e+06	9.23967e+06	9.39657e+06
Com_3836_neg	LPE O-17:1	--	C22 H46 N O6 P	451.306	9.928	450.299	--	--	--	--	--	--	--	--	--	--	No results	Full match	No results					229217	319463	1.02982e+06	1.26326e+06	1.07068e+06	2.86049e+06	3.67642e+06	505600	1.7125e+06	545197	1.27108e+06	1.11662e+07	4.4766e+06	3.84118e+06	3.76539e+06
Com_3840_neg	Roquefortine C	--	C22 H23 N5 O2	389.18	5.029	388.173	--	--	HMDB0030381	--	Organoheterocyclic compounds	Indoles and derivatives	Pyrroloindoles	--	--	--	Invalid mass	No results	No results	Organoheterocyclic compounds	Indoles and derivatives	Pyrroloindoles	Pyrroloindoles	1.63139e+07	1.78203e+07	3.62523e+06	1.07559e+07	1.65683e+06	773567	537942	782840	1.13539e+07	1.1023e+07	1.04544e+07	5.95426e+06	6.43132e+06	5.96335e+06	6.8311e+06
Com_3860_neg	Biotin	Biotin; D-Biotin; Vitamin H; Coenzyme R	C10 H16 N2 O3 S	244.088	5.362	243.081	cpd:C00120	map00780 Biotin metabolism;map01100 Metabolic pathways;map02010 ABC transporters;map04977 Vitamin digestion and absorption	HMDB0000030	--	Organoheterocyclic compounds	Biotin and derivatives	-	--	--	--	No results	No results	Full match	Organoheterocyclic compounds	Biotin and derivatives	Not available	Biotin and derivatives	521119	472561	371312	248345	1.07449e+06	315618	353199	361966	656868	532836	649891	2.00838e+06	371500	300604	330173
Com_3882_neg	LPE 17:1	--	C22 H44 N O7 P	465.285	9.082	464.278	--	--	--	LMGP02050008	--	--	--	Glycerophospholipids [GP]	Glycerophosphoethanolamines [GP02]	Monoacylglycerophosphoethanolamines [GP0205]	No results	Full match	No results	Lipids and lipid-like molecules	Glycerophospholipids	Glycerophosphoethanolamines	1-acyl-sn-glycero-3-phosphoethanolamines	300564	235693	768130	1.68973e+06	625244	850166	1.49511e+06	374429	236566	362002	279625	1.03142e+07	3.50885e+06	3.08814e+06	2.91118e+06
Com_3885_neg	D-Ribose	D-Ribose	C5 H10 O5	150.053	3.979	149.046	cpd:C00121	map00030 Pentose phosphate pathway;map02010 ABC transporters	HMDB0000283	--	Organic oxygen compounds	Organooxygen compounds	Carbohydrates and carbohydrate conjugates	--	--	--	No results	No results	Full match	Organic oxygen compounds	Organooxygen compounds	Carbohydrates and carbohydrate conjugates	Pentoses	1.66622e+06	3.93448e+06	3.00975e+06	2.46275e+07	1.60567e+06	2.57591e+06	1.37919e+06	3.77742e+06	888362	2.82e+06	1.44808e+06	7.71353e+06	5.76016e+06	5.96711e+06	6.34992e+06
Com_3916_neg	N-Acetyl-D-tryptophan	N-Acetyl-D-tryptophan	C13 H14 N2 O3	246.1	5.173	245.093	cpd:C03137	--	HMDB0255052	--	Organic acids and derivatives	Carboxylic acids and derivatives	Amino acids, peptides, and analogues	--	--	--	No results	No results	Full match	Organic acids and derivatives	Carboxylic acids and derivatives	Amino acids, peptides, and analogues	N-acyl-alpha amino acids	563102	552429	2.33857e+06	524402	5.6057e+06	959003	798824	308234	806032	506104	647610	796805	934587	694309	1.26622e+06
Com_3961_neg	LPA 18:0	1-Acyl-sn-glycerol 3-phosphate; 2-Lysophosphatidate; Lysophosphatidate; Lysophosphatidic acid	C21 H43 O7 P	438.274	10.085	437.267	cpd:C00681	map00561 Glycerolipid metabolism;map00564 Glycerophospholipid metabolism;map01100 Metabolic pathways;map04072 Phospholipase D signaling pathway;map04540 Gap junction;map04975 Fat digestion and absorption;map04977 Vitamin digestion and absorption;map05200 Pathways in cancer	--	LMGP10050043	--	--	--	Glycerophospholipids [GP]	Glycerophosphates [GP10]	Monoacylglycerophosphates [GP1005]	No results	Full match	Full match	Lipids and lipid-like molecules	Glycerophospholipids	Glycerophosphates	1,2-diacylglycerol-3-phosphates	1.25871e+06	1.54972e+06	3.41623e+06	3.25332e+06	4.69239e+06	4.72956e+06	7.2787e+06	2.93819e+06	1.02411e+06	424119	654068	1.86865e+07	1.14344e+07	9.58809e+06	9.74931e+06
Com_3963_neg	ADBICA N-pentanoic acid metabolite	--	C20 H27 N3 O4	373.195	5.044	372.188	--	--	--	--	--	--	--	--	--	--	Invalid mass	No results	No results	Organic acids and derivatives	Carboxylic acids and derivatives	Amino acids, peptides, and analogues	N-acyl-alpha amino acids and derivatives	1.47505e+07	2.33629e+07	8.73148e+06	6.38245e+06	6.52738e+06	1.56163e+06	1.584e+06	1.19437e+06	1.61757e+07	1.07261e+07	4.97541e+06	4.40564e+06	6.77256e+06	8.14975e+06	7.74528e+06
Com_3985_neg	Nicotinamide adenine dinucleotide	--	C21 H27 N7 O14 P2	663.109	1.873	662.102	--	--	HMDB0001487	--	Nucleosides, nucleotides, and analogues	(5'->5')-dinucleotides	-	--	--	--	No results	Full match	Full match	Nucleosides, nucleotides, and analogues	(5'-&gt;5')-dinucleotides	Not available	(5'-&gt;5')-dinucleotides	2.33471e+07	2.72629e+07	1.53018e+07	1.23233e+07	9.14749e+06	1.19902e+06	796241	1.71378e+06	2.5512e+07	8.00565e+06	1.36283e+07	1.07138e+07	1.01702e+07	1.12068e+07	1.04388e+07
Com_4009_neg	Neopterin	Neopterin; [S-(R*,S*)]-2-amino-6-(1,2,3-trihydroxypropyl)-1H-pteridin-4-one; [S-(R*,S*)]-2-amino-6-(1,2,3-trihydroxypropyl)-1H-pteridine-4-one; [S-(R*,S*)]-2-Amino-6-(1,2,3-trihydroxypropyl)-1H-pteridin-4-on; 6-(D-erythro-1,2,3-Trihydroxypropyl)pterin; 6-D-erythro-Neopterin; D-erythro-Neopterin; D-Neopterin	C9 H11 N5 O4	253.08	6.073	252.073	cpd:C05926	map00790 Folate biosynthesis	HMDB0000845	--	Organoheterocyclic compounds	Pteridines and derivatives	Pterins and derivatives	--	--	--	Full match	No results	Full match	Organoheterocyclic compounds	Pteridines and derivatives	Pterins and derivatives	Biopterins and derivatives	7.11239e+06	1.11365e+07	1.91803e+06	2.32472e+06	5.10545e+06	7.96872e+06	1.28694e+07	2.26263e+07	1.55951e+07	2.81613e+07	2.54058e+07	1.18601e+07	8.46637e+06	8.21981e+06	8.77551e+06
Com_4010_neg	N-Acetyl-1-aspartylglutamic acid	N-Acetylaspartylglutamate; NAAG; Isospaglumic acid; N-Acetyl-L-aspartyl-L-glutamate	C11 H16 N2 O8	304.09	2.888	303.083	cpd:C12270	map00250 Alanine, aspartate and glutamate metabolism;map01100 Metabolic pathways;map04080 Neuroactive ligand-receptor interaction	HMDB0255414	--	Organic acids and derivatives	Carboxylic acids and derivatives	Amino acids, peptides, and analogues	--	--	--	Full match	No results	Full match	Organic acids and derivatives	Carboxylic acids and derivatives	Amino acids, peptides, and analogues	Dipeptides	2.69869e+06	3.55359e+06	1.88276e+06	1.32096e+07	1.53615e+06	444378	383553	613565	2.27873e+06	2.74639e+06	1.76062e+06	5.46167e+06	2.64142e+06	3.09032e+06	3.25828e+06
Com_4031_neg	Pentadecanoic acid	Pentadecanoic acid; Pentadecylic acid; n-Pentadecanoic acid	C15 H30 O2	242.224	9.802	241.217	cpd:C16537	--	HMDB0000826	LMFA01010015	Lipids and lipid-like molecules	Fatty Acyls	Fatty acids and conjugates	Fatty Acyls [FA]	Fatty Acids and Conjugates [FA01]	Straight chain fatty acids [FA0101]	Full match	No results	Full match	Lipids and lipid-like molecules	Fatty Acyls	Fatty acids and conjugates	Long-chain fatty acids	2.19436e+06	1.83686e+06	2.17404e+06	1.49943e+06	3.26952e+06	1.48369e+06	4.41999e+06	2.13105e+06	2.22812e+06	1.50242e+06	1.67874e+06	5.0028e+06	1.15696e+07	7.84456e+06	8.13434e+06
Com_4068_neg	LPC 15:0	1-Acyl-sn-glycero-3-phosphocholine; 1-Acyl-sn-glycerol-3-phosphocholine; alpha-Acylglycerophosphocholine; 2-Lysolecithin; 2-Lysophosphatidylcholine; 1-Acylglycerophosphocholine	C23 H48 N O7 P	527.322	8.908	526.315	cpd:C04230	map00564 Glycerophospholipid metabolism;map05231 Choline metabolism in cancer	--	LMGP01050016	--	--	--	Glycerophospholipids [GP]	Glycerophosphocholines [GP01]	Monoacylglycerophosphocholines [GP0105]	No results	Invalid mass	No results	Lipids and lipid-like molecules	Glycerophospholipids	Glycerophosphocholines	Phosphocholines	388368	772172	2.56751e+06	1.6538e+06	3.51863e+06	5.69526e+06	1.0363e+07	2.23984e+06	2.95366e+06	768878	1.87565e+06	7.32515e+06	7.752e+06	6.2257e+06	6.33064e+06
Com_4072_neg	5-Hydroxytryptophol	--	C10 H11 N O2	177.078	4.969	176.071	--	--	HMDB0001855	--	Organoheterocyclic compounds	Indoles and derivatives	Hydroxyindoles	--	--	--	No results	No results	Full match	Organoheterocyclic compounds	Indoles and derivatives	Hydroxyindoles	Hydroxyindoles	525436	666212	508686	413581	574968	317168	369243	295600	964833	1.36157e+06	1.23108e+06	1.29427e+07	515292	666139	640307
Com_4107_neg	O-Phospho-L-serine	O-Phospho-L-serine; L-O-Phosphoserine; 3-Phosphoserine; Dexfosfoserine	C3 H8 N O6 P	185.008	1.347	219.978	cpd:C01005	map00260 Glycine, serine and threonine metabolism;map00270 Cysteine and methionine metabolism;map00970 Aminoacyl-tRNA biosynthesis;map01100 Metabolic pathways;map01200 Carbon metabolism;map01230 Biosynthesis of amino acids	HMDB0001721	--	Organic acids and derivatives	Carboxylic acids and derivatives	Amino acids, peptides, and analogues	--	--	--	No results	No results	Full match	Organic acids and derivatives	Carboxylic acids and derivatives	Amino acids, peptides, and analogues	L-alpha-amino acids	1.05852e+06	1.05589e+06	1.17147e+06	5.70369e+06	1.33941e+06	1.18866e+06	1.43128e+06	1.53686e+06	922512	1.07715e+06	1.14829e+06	848926	1.15349e+06	1.21517e+06	1.10497e+06
Com_4115_neg	FAHFA 18:0/20:2	--	C38 H70 O4	590.525	11.176	589.517	--	--	--	--	--	--	--	--	--	--	No results	Full match	No results					231916	326966	723848	1.3023e+06	1.03588e+06	700738	2.61313e+06	511848	551103	205878	602670	8.01613e+06	5.48166e+06	4.25356e+06	4.48653e+06
Com_4120_neg	L-beta-Imidazolelactic acid	--	C6 H8 N2 O3	156.053	1.454	155.045	--	--	--	--	--	--	--	--	--	--	No results	No results	Full match	Organoheterocyclic compounds	Azoles	Imidazoles	Imidazolyl carboxylic acids and derivatives	7.74099e+06	1.25121e+07	5.08972e+06	2.62758e+07	2.23582e+06	1.00179e+06	1.01718e+06	1.30943e+06	2.07573e+06	1.84054e+06	1.2807e+06	8.51894e+06	8.46138e+06	1.07025e+07	9.35918e+06
Com_4177_neg	2,3-Dinor-8-epi-prostaglandin F2α	2,3-Dinor-8-iso prostaglandin F2alpha; 2,3-Dinor-8-iso PGF2alpha	C18 H30 O5	326.209	6.605	325.202	cpd:C14794	map00590 Arachidonic acid metabolism	--	--	--	--	--	--	--	--	Full match	No results	No results	Lipids and lipid-like molecules	Fatty Acyls	Eicosanoids	Prostaglandins and related compounds	1.76507e+07	1.35882e+07	3.42467e+06	4.20956e+06	4.72477e+06	7.48506e+06	9.07266e+06	2.37053e+07	1.45587e+07	2.63084e+07	1.63759e+07	8.21804e+06	9.24854e+06	8.19399e+06	9.40001e+06
Com_4243_neg	6-Phosphogluconic acid	6-Phospho-D-gluconate	C6 H13 O10 P	276.025	1.235	275.017	cpd:C00345	map00030 Pentose phosphate pathway;map01100 Metabolic pathways;map01200 Carbon metabolism	HMDB0001316	--	Organic oxygen compounds	Organooxygen compounds	Carbohydrates and carbohydrate conjugates	--	--	--	No results	No results	Full match					4.39619e+06	1.30527e+06	4.82779e+06	2.1447e+06	2.52441e+06	2.89441e+07	1.77851e+07	1.43099e+07	2.42773e+07	2.68268e+06	1.79158e+07	2.26299e+06	1.04548e+07	1.04188e+07	9.64909e+06
Com_4250_neg	Cmp_257	--	C20 H32 O5	334.214	6.344	333.207	--	--	--	--	--	--	--	--	--	--	Invalid mass	No results	No match					5.73063e+06	2.16212e+06	1.06192e+07	255093	1.26155e+07	3.45388e+07	2.1852e+07	1.00515e+07	9.6528e+06	7.59477e+06	7.59175e+06	9.81175e+06	1.22083e+07	1.12653e+07	1.10037e+07
Com_4408_neg	Guanosine-3',5'-cyclic monophosphate	3',5'-Cyclic GMP; Guanosine 3',5'-cyclic monophosphate; Guanosine 3',5'-cyclic phosphate; Cyclic GMP; cGMP	C10 H12 N5 O7 P	345.047	2.538	344.04	cpd:C00942	map00230 Purine metabolism;map04022 cGMP-PKG signaling pathway;map04270 Vascular smooth muscle contraction;map04540 Gap junction;map04611 Platelet activation;map04713 Circadian entrainment;map04730 Long-term depression;map04740 Olfactory transduction;map04744 Phototransduction;map04921 Oxytocin signaling pathway;map04923 Regulation of lipolysis in adipocytes;map04924 Renin secretion;map04925 Aldo…	--	--	--	--	--	--	--	--	No results	Full match	Full match	Nucleosides, nucleotides, and analogues	Purine nucleotides	Cyclic purine nucleotides	3',5'-cyclic purine nucleotides	4.04727e+06	2.64281e+06	1.88459e+06	1.42988e+06	2.17593e+06	1.23407e+07	2.20229e+07	2.85372e+07	2.48115e+07	1.32958e+07	5.30747e+07	1.35919e+06	9.14098e+06	9.30424e+06	9.6452e+06
Com_4482_neg	Formononetin	Formononetin	C16 H12 O4	222.067	1.486	267.065	cpd:C00858	--	HMDB0005808	LMPK12050037	Phenylpropanoids and polyketides	Isoflavonoids	O-methylated isoflavonoids	Polyketides [PK]	Flavonoids [PK12]	Isoflavonoids [PK1205]	Invalid mass	No results	No match	Phenylpropanoids and polyketides	Isoflavonoids	O-methylated isoflavonoids	4'-O-methylisoflavones	1.58854e+07	9.64424e+06	4.31486e+07	1.35685e+07	3.02121e+07	1.46538e+07	4.62588e+07	1.92474e+07	2.47673e+07	2.94345e+07	2.44993e+07	1.45205e+07	2.64575e+07	2.84162e+07	2.76853e+07
Com_4510_neg	LPC 17:0	1-Acyl-sn-glycero-3-phosphocholine; 1-Acyl-sn-glycerol-3-phosphocholine; alpha-Acylglycerophosphocholine; 2-Lysolecithin; 2-Lysophosphatidylcholine; 1-Acylglycerophosphocholine	C25 H52 N O7 P	555.353	9.793	554.346	cpd:C04230	map00564 Glycerophospholipid metabolism;map05231 Choline metabolism in cancer	--	LMGP01050024	--	--	--	Glycerophospholipids [GP]	Glycerophosphocholines [GP01]	Monoacylglycerophosphocholines [GP0105]	No results	Invalid mass	No results	Lipids and lipid-like molecules	Glycerophospholipids	Glycerophosphocholines	Phosphocholines	399053	510113	2.26124e+06	1.35755e+06	4.84769e+06	1.08193e+07	1.57534e+07	2.53677e+06	1.26245e+06	520094	1.21574e+06	1.16024e+07	8.46804e+06	9.27844e+06	5.61101e+06
Com_4525_neg	trans-10-Heptadecenoic acid	--	C17 H32 O2	268.24	10.124	267.233	--	--	HMDB0244268	--	Lipids and lipid-like molecules	Fatty Acyls	Fatty acids and conjugates	--	--	--	Full match	No results	No results	Lipids and lipid-like molecules	Fatty Acyls	Fatty acids and conjugates	Long-chain fatty acids	1.7402e+06	3.09499e+06	2.92959e+06	1.56936e+06	3.07432e+06	2.00842e+06	6.32288e+06	1.77877e+06	2.66237e+06	880220	1.40974e+06	1.35201e+07	9.61228e+06	8.3129e+06	8.29277e+06
Com_4583_neg	AICA ribonucleotide	1-(5'-Phosphoribosyl)-5-amino-4-imidazolecarboxamide; 5'-Phosphoribosyl-5-amino-4-imidazolecarboxamide; 5'-Phospho-ribosyl-5-amino-4-imidazole carboxamide; AICAR; 5-Aminoimidazole-4-carboxamide ribotide; 5-Phosphoribosyl-4-carbamoyl-5-aminoimidazole; 5-Amino-1-(5-phospho-D-ribosyl)imidazole-4-carboxamide	C9 H15 N4 O8 P	338.061	6.317	337.054	cpd:C04677	map00230 Purine metabolism;map00340 Histidine metabolism;map01100 Metabolic pathways;map04152 AMPK signaling pathway	HMDB0248904	--	Nucleosides, nucleotides, and analogues	Imidazole ribonucleosides and ribonucleotides	1-ribosyl-imidazolecarboxamides	--	--	--	Full match	No results	Full match	Nucleosides, nucleotides, and analogues	Imidazole ribonucleosides and ribonucleotides	1-ribosyl-imidazolecarboxamides	1-ribosyl-imidazolecarboxamides	1.30735e+06	1.00686e+06	8.49957e+06	813196	7.57694e+06	1.76475e+07	1.46511e+07	2.88149e+06	5.20315e+06	3.74007e+06	4.28983e+06	4.20239e+06	6.94991e+06	7.15107e+06	6.35155e+06
Com_4651_neg	LPI 17:0	--	C26 H51 O12 P	586.312	9.659	585.304	--	--	--	LMGP06050029	--	--	--	Glycerophospholipids [GP]	Glycerophosphoinositols [GP06]	Monoacylglycerophosphoinositols [GP0605]	No results	Full match	No results	Lipids and lipid-like molecules	Glycerophospholipids	Glycerophosphoinositols	Phosphatidylinositols	395851	858163	1.56532e+06	3.14761e+06	1.73894e+06	585398	1.06873e+06	507973	370269	569804	418304	1.58491e+07	4.30099e+06	4.03633e+06	4.66483e+06
Com_4732_neg	2'-O-Methyluridine	--	C10 H14 N2 O6	258.085	4.826	257.078	--	--	HMDB0240328	--	Nucleosides, nucleotides, and analogues	Pyrimidine nucleosides	-	--	--	--	No results	Full match	Full match	Nucleosides, nucleotides, and analogues	Pyrimidine nucleosides	Not available	Pyrimidine nucleosides	2.25326e+06	1.74302e+06	2.80768e+06	4.90656e+06	2.84023e+06	2.09617e+06	2.34811e+06	1.73206e+06	638331	1.10005e+06	504243	4.38454e+06	2.56392e+06	2.44045e+06	2.43361e+06
Com_4735_neg	Sulfaquinoxaline	--	C14 H12 N4 O2 S	300.07	4.884	299.063	--	--	HMDB0033139	--	Organoheterocyclic compounds	Diazanaphthalenes	Benzodiazines	--	--	--	Invalid mass	No results	No results	Organoheterocyclic compounds	Diazanaphthalenes	Benzodiazines	Quinoxalines	1.07245e+06	1.22835e+06	5.40914e+06	4.95348e+06	6.33206e+06	4.30445e+06	4.39713e+06	1.42433e+06	497034	442909	457540	2.39124e+06	3.41926e+06	3.41672e+06	3.36725e+06
Com_4751_neg	Thromboxane B3	--	C20 H32 O6	368.22	6.137	367.212	--	--	HMDB0005099	LMFA03030016	Lipids and lipid-like molecules	Fatty Acyls	Eicosanoids	Fatty Acyls [FA]	Eicosanoids [FA03]	Thromboxanes [FA0303]	Full match	No results	Full match	Lipids and lipid-like molecules	Fatty Acyls	Eicosanoids	Thromboxanes	4.85479e+06	1.02139e+06	4.03599e+06	426294	7.70162e+06	4.14605e+07	2.40144e+07	1.20029e+07	1.15743e+07	1.01564e+07	1.24941e+07	1.48111e+07	1.19321e+07	1.17118e+07	1.05277e+07
Com_4780_neg	LPC 20:5	1-Acyl-sn-glycero-3-phosphocholine; 1-Acyl-sn-glycerol-3-phosphocholine; alpha-Acylglycerophosphocholine; 2-Lysolecithin; 2-Lysophosphatidylcholine; 1-Acylglycerophosphocholine	C28 H48 N O7 P	587.322	8.43	586.315	cpd:C04230	map00564 Glycerophospholipid metabolism;map05231 Choline metabolism in cancer	--	LMGP01050050	--	--	--	Glycerophospholipids [GP]	Glycerophosphocholines [GP01]	Monoacylglycerophosphocholines [GP0105]	No results	Invalid mass	No results	Lipids and lipid-like molecules	Glycerophospholipids	Glycerophosphocholines	Phosphocholines	325998	302310	1.19798e+06	2.52164e+06	1.3353e+06	1.68082e+06	3.26862e+06	734376	695514	425120	388373	8.90729e+06	4.12646e+06	3.59321e+06	3.5324e+06
Com_4835_neg	20-Hydroxy-(5Z,8Z,11Z,14Z)-eicosatetraenoic acid	20-HETE; (5Z,8Z,11Z,14Z)-20-Hydroxyicosa-5,8,11,14-tetraenoic acid; 20-Hydroxyeicosatetraenoic acid; 20-Hydroxyicosatetraenoic acid; 20-Hydroxy arachidonic acid	C20 H32 O3	320.235	9.145	319.227	cpd:C14748	map00590 Arachidonic acid metabolism;map01100 Metabolic pathways;map04270 Vascular smooth muscle contraction	HMDB0005998	--	Lipids and lipid-like molecules	Fatty Acyls	Fatty acids and conjugates	--	--	--	Full match	No results	Full match	Lipids and lipid-like molecules	Fatty Acyls	Fatty acids and conjugates	Long-chain fatty acids	1.65262e+06	2.32192e+06	2.13722e+06	1.15031e+06	1.52927e+06	201785	164215	824784	539865	398074	307844	8.64926e+06	2.65478e+06	2.37975e+06	2.5301e+06
Com_4892_neg	5-Methyl-dl-tryptophan	--	C12 H14 N2 O2	218.105	5.272	217.098	--	--	--	--	--	--	--	--	--	--	No results	No results	Full match	Organoheterocyclic compounds	Indoles and derivatives	Indolyl carboxylic acids and derivatives	Indolyl carboxylic acids and derivatives	2.13159e+06	1.88501e+06	721545	5.12845e+06	759340	316508	468838	383690	1.06234e+06	1.84696e+06	2.27492e+06	4.04096e+06	1.56584e+06	1.62224e+06	1.65934e+06
Com_4926_neg	LPC O-18:2	--	C26 H52 N O6 P	551.358	9.938	550.351	--	--	--	--	--	--	--	--	--	--	No results	Invalid mass	No results					550663	618095	1.89059e+06	1.86035e+06	2.79101e+06	4.02157e+06	7.85619e+06	1.14725e+06	1.22573e+06	314956	760699	4.0722e+06	7.21745e+06	6.257e+06	6.65237e+06
Com_5080_neg	Reserpine	Reserpine	C33 H40 N2 O9	608.281	4.972	607.274	cpd:C06539	--	HMDB0014351	--	Alkaloids and derivatives	Yohimbine alkaloids	-	--	--	--	Invalid mass	No results	No results	Alkaloids and derivatives	Yohimbine alkaloids	Not available	Yohimbine alkaloids	396784	340396	588974	240399	228631	162000	183619	185335	8.92522e+06	906276	8.9045e+06	200561	1.17076e+06	875711	631265
Com_5103_neg	Lysopc 16:1	--	C24 H48 N O7 P	493.316	9.134	492.309	--	--	--	--	--	--	--	--	--	--	No results	No results	Full match	Lipids and lipid-like molecules	Glycerophospholipids	Glycerophosphocholines	Phosphocholines	330704	210975	2.23714e+06	2.29351e+06	2.40728e+06	2.59183e+06	5.62692e+06	484862	472758	348143	253064	9.03912e+06	6.08683e+06	5.27655e+06	5.46616e+06
Com_5249_neg	(±)18-HEPE	--	C20 H30 O3	318.219	7.62	317.212	--	--	--	--	--	--	--	--	--	--	Full match	No results	No results					7.04138e+06	6.16282e+06	4.89304e+06	2.7446e+06	7.64056e+06	1.20552e+07	8.99671e+06	8.47227e+06	1.4555e+07	1.23762e+07	1.14759e+07	1.37924e+07	8.51691e+06	7.79404e+06	6.57132e+06
Com_5267_neg	16-Hydroxyhexadecanoic acid	16-Hydroxypalmitate; 16-Hydroxypalmitic acid	C16 H32 O3	254.224	8.693	253.217	cpd:C18218	map01100 Metabolic pathways	HMDB0006294	--	Lipids and lipid-like molecules	Fatty Acyls	Fatty acids and conjugates	--	--	--	Invalid mass	No results	No match	Lipids and lipid-like molecules	Fatty Acyls	Fatty acids and conjugates	Long-chain fatty acids	9.93157e+06	8.83556e+06	5.35452e+06	6.85768e+06	3.32583e+06	1.23392e+07	6.35865e+06	1.01157e+07	6.66674e+06	5.30698e+06	3.91937e+06	1.39745e+07	1.04888e+07	1.05676e+07	9.23284e+06
Com_5280_neg	JWH 018 N-pentanoic acid metabolite	--	C24 H21 N O3	407.136	5.184	406.129	--	--	--	--	--	--	--	--	--	--	Invalid mass	No results	No results	Organoheterocyclic compounds	Indoles and derivatives	Naphthoylindoles	Naphthoylindoles	1.35653e+06	1.27169e+06	1.37132e+06	7.29375e+06	426564	363462	378081	394374	2.02046e+06	1.0243e+06	1.8077e+06	4.23862e+06	1.48611e+06	2.13967e+06	1.84296e+06
Com_5473_neg	N1-[4-(2-thienylthio)phenyl]-4-chlorobenzamide	--	C17 H12 Cl N O S2	345.002	5.844	343.994	--	--	--	--	--	--	--	--	--	--	Invalid mass	No results	No results					1.94615e+07	1.15863e+07	7.55e+07	6.27086e+06	5.12526e+07	8.73633e+06	8.70782e+06	9.7944e+06	5.55716e+07	3.14466e+07	5.77144e+07	8.00374e+06	2.78262e+07	2.42585e+07	2.50102e+07
Com_5482_neg	2'-Deoxyuridine-5-monophosphate	dUMP; Deoxyuridylic acid; Deoxyuridine monophosphate; Deoxyuridine 5'-phosphate; 2'-Deoxyuridine 5'-phosphate	C9 H13 N2 O8 P	308.041	1.968	307.034	cpd:C00365	map00240 Pyrimidine metabolism;map01100 Metabolic pathways;map01523 Antifolate resistance	--	--	--	--	--	--	--	--	Full match	No results	Full match	Nucleosides, nucleotides, and analogues	Pyrimidine nucleotides	Pyrimidine deoxyribonucleotides	Pyrimidine 2'-deoxyribonucleoside monophosphates	1.12504e+07	9.03756e+06	8.32111e+06	3.81341e+06	5.72103e+06	1.1936e+07	7.26697e+06	2.11266e+07	1.01903e+07	3.29224e+07	1.40658e+07	6.69674e+06	7.87092e+06	8.47127e+06	7.64124e+06
Com_5516_neg	β-Estradiol-17β-glucuronide	17beta-Estradiol 17-(beta-D-glucuronide); Estradiol-17beta-glucuronide; Glucuronosylestradiol	C24 H32 O8	448.217	4.932	447.21	cpd:C11237	--	--	--	--	--	--	--	--	--	Invalid mass	No results	No results	Lipids and lipid-like molecules	Steroids and steroid derivatives	Steroidal glycosides	Steroidal glycosides	1.21801e+07	1.293e+07	402131	1.00763e+06	182304	400650	629851	253121	6.09328e+06	2.93591e+06	9.0199e+06	506430	3.06711e+06	2.44368e+06	2.18943e+06
Com_5547_neg	ethyl 3-[(1-benzyl-4-piperidyl)amino]-2-cyanoacrylate	--	C18 H23 N3 O2	313.179	8.089	312.172	--	--	--	--	--	--	--	--	--	--	Full match	No results	No results					8.48645e+06	2.02698e+07	7.82591e+06	4.67533e+06	1.19197e+07	6.00809e+06	1.49178e+07	1.22988e+07	1.42973e+07	1.15609e+07	1.63848e+07	1.98522e+07	1.52711e+07	1.45244e+07	1.40776e+07
Com_5553_neg	3-(3-bromo-4-hydroxy-5-methoxyphenyl)-2-cyanoacrylamide	--	C11 H9 Br N2 O3	295.982	2.804	294.974	--	--	--	--	--	--	--	--	--	--	Invalid mass	No results	No results					521305	393830	322174	387605	1.95752e+06	2.55422e+06	2.95836e+06	2.93078e+06	2.58949e+07	4.30981e+07	2.46868e+07	1.84884e+07	3.75244e+06	5.0461e+06	4.43857e+06
Com_5558_neg	1a,1b-Dihomo prostaglandin F2α	--	C22 H38 O5	382.272	6.755	381.264	--	--	--	--	--	--	--	--	--	--	Full match	No results	No results	Lipids and lipid-like molecules	Fatty Acyls	Eicosanoids	Prostaglandins and related compounds	352591	316779	726139	116903	2.91362e+06	8.84199e+06	5.63102e+06	5.76083e+06	5.36488e+06	4.45519e+06	5.015e+06	3.52709e+06	3.74228e+06	2.69227e+06	3.03196e+06
Com_5587_neg	(±)7(8)-DiHDPA	--	C22 H34 O4	362.245	7.425	361.238	--	--	--	--	--	--	--	--	--	--	Full match	No results	No results					1.69102e+06	1.66069e+06	2.11626e+06	1.61348e+06	2.88074e+06	1.7006e+07	1.07172e+07	3.29763e+06	5.44562e+06	5.4014e+06	5.25541e+06	4.85941e+06	4.09744e+06	4.35355e+06	4.15243e+06
Com_5653_neg	8-Hydroxyguanosine	--	C10 H13 N5 O6	299.086	4.625	298.079	--	--	HMDB0002044	--	Nucleosides, nucleotides, and analogues	Purine nucleosides	-	--	--	--	No results	No results	Full match	Nucleosides, nucleotides, and analogues	Purine nucleosides	Not available	Purine nucleosides	398833	278547	5.49527e+06	1.53374e+06	4.90608e+06	2.74243e+06	2.49659e+06	933312	627107	589687	744020	1.68983e+06	2.06441e+06	2.28819e+06	2.33188e+06
Com_5850_neg	Soyasaponin I	Soyasaponin I	C48 H78 O18	942.52	4.695	941.513	cpd:C08983	--	HMDB0034649	--	Lipids and lipid-like molecules	Prenol lipids	Terpene glycosides	--	--	--	Full match	No results	No results	Lipids and lipid-like molecules	Prenol lipids	Terpene glycosides	Triterpene saponins	3.67965e+06	7.6172e+06	331853	95370.5	106682	409262	2.29506e+06	741632	6.5012e+06	2.39198e+06	2.08406e+06	81345.1	1.50989e+06	1.25333e+06	1.59624e+06
Com_5884_neg	Prostaglandin E1 Ethanolamide	--	C22 H39 N O5	443.286	5.024	442.279	--	--	--	--	--	--	--	--	--	--	Invalid mass	No results	No results	Lipids and lipid-like molecules	Fatty Acyls	Eicosanoids	Prostaglandins and related compounds	1.09645e+07	9.05304e+06	740116	1.11154e+06	726311	750170	1.28803e+06	662497	1.27306e+07	6.84304e+06	9.32816e+06	1.56045e+06	3.05669e+06	3.36974e+06	3.38117e+06
Com_6109_neg	Lysopc 14:0	--	C22 H46 N O7 P	467.301	8.906	466.293	--	--	--	--	--	--	--	--	--	--	No results	No results	Full match	Lipids and lipid-like molecules	Glycerophospholipids	Glycerophosphocholines	1-acyl-sn-glycero-3-phosphocholines	275706	237263	1.73303e+06	979799	2.29577e+06	3.09548e+06	6.52651e+06	735883	482203	334945	299200	4.47525e+06	4.32829e+06	4.31052e+06	4.13305e+06
Com_6126_neg	(3beta,9xi)-3-(beta-D-Glucopyranosyloxy)-14-hydroxycard-20(22)-enolide	--	C29 H44 O9	536.296	5.408	581.294	--	--	--	--	--	--	--	--	--	--	Full match	No results	No results					586309	549312	580819	4.0792e+06	771352	546695	555774	469128	809086	497111	765510	835598	734455	861901	764754
Com_6209_neg	LPS 16:0	--	C22 H44 N O9 P	497.275	9.171	496.268	--	--	--	LMGP03050002	--	--	--	Glycerophospholipids [GP]	Glycerophosphoserines [GP03]	Monoacylglycerophosphoserines [GP0305]	No results	Full match	No results	Lipids and lipid-like molecules	Glycerophospholipids	Glycerophosphoserines	Phosphatidylserines	459486	337280	1.60517e+06	2.23629e+06	1.73026e+06	4.21922e+06	7.12325e+06	1.79591e+06	300457	443270	347349	2.56709e+06	6.13197e+06	5.18965e+06	5.0214e+06
Com_6246_neg	CUMYL-PICA N-pentanoic acid metabolite	--	C23 H26 N2 O3	378.201	4.869	359.183	--	--	--	--	--	--	--	--	--	--	Invalid mass	No results	No results	Organoheterocyclic compounds	Indoles and derivatives	Indolyl carboxylic acids and derivatives	Indolyl carboxylic acids and derivatives	9.22715e+06	7.37738e+06	1.0282e+06	163913	1.17562e+06	550595	1.07593e+06	339348	2.57617e+07	6.70195e+06	1.97734e+07	146784	4.24159e+06	4.10723e+06	4.46579e+06
Com_6252_neg	LPA 22:6	1-Acyl-sn-glycerol 3-phosphate; 2-Lysophosphatidate; Lysophosphatidate; Lysophosphatidic acid	C25 H39 O7 P	482.243	8.713	481.236	cpd:C00681	map00561 Glycerolipid metabolism;map00564 Glycerophospholipid metabolism;map01100 Metabolic pathways;map04072 Phospholipase D signaling pathway;map04540 Gap junction;map04975 Fat digestion and absorption;map04977 Vitamin digestion and absorption;map05200 Pathways in cancer	--	LMGP10050019	--	--	--	Glycerophospholipids [GP]	Glycerophosphates [GP10]	Monoacylglycerophosphates [GP1005]	No results	Full match	No results	Lipids and lipid-like molecules	Glycerophospholipids	Glycerophosphates	1,2-diacylglycerol-3-phosphates	304820	254472	648989	1.3297e+06	317938	1.14784e+06	2.77913e+06	432560	273684	391570	317739	9.72544e+06	3.0483e+06	3.15122e+06	2.62324e+06
Com_6305_neg	Prostaglandin H1	--	C20 H34 O5	336.23	7.113	335.222	--	--	HMDB0013041	LMFA03010044	Lipids and lipid-like molecules	Fatty Acyls	Eicosanoids	Fatty Acyls [FA]	Eicosanoids [FA03]	Prostaglandins [FA0301]	Invalid mass	No results	No match	Lipids and lipid-like molecules	Fatty Acyls	Eicosanoids	Prostaglandins and related compounds	2.89694e+06	2.57884e+06	4.4799e+06	2.12544e+06	5.20378e+06	1.62935e+07	1.0035e+07	6.48816e+06	7.37663e+06	5.80229e+06	5.75237e+06	6.0125e+06	6.15199e+06	5.85485e+06	5.35128e+06
Com_6335_neg	Ala-trp	--	C14 H17 N3 O3	275.127	5.288	274.12	--	--	HMDB0013209	--	Organic acids and derivatives	Carboxylic acids and derivatives	Amino acids, peptides, and analogues	--	--	--	No results	No results	Full match	Organic acids and derivatives	Carboxylic acids and derivatives	Amino acids, peptides, and analogues	Dipeptides	8.84121e+06	6.56346e+06	634012	2.76088e+06	716822	477557	789954	343696	1.76138e+07	1.14892e+07	1.46561e+07	2.01102e+06	4.66511e+06	4.17088e+06	4.18818e+06
Com_6389_neg	ST 24:1;O2;G	--	C26 H43 N O4	433.318	7.299	432.311	--	--	--	--	--	--	--	--	--	--	No results	Full match	Full match					322180	285639	2.57901e+06	675403	3.0908e+06	6.57481e+06	6.12498e+06	1.66549e+06	901200	1.08408e+06	993978	2.16486e+06	2.52878e+06	2.35628e+06	2.21516e+06
Com_6422_neg	12-epi Leukotriene B4	--	C20 H32 O4	318.219	7.863	317.212	--	--	--	--	--	--	--	--	--	--	Invalid mass	No results	No results					3.26133e+06	1.95757e+06	1.94408e+06	663156	2.73693e+06	1.01558e+07	7.39616e+06	4.61813e+06	4.66445e+06	4.84691e+06	5.3964e+06	4.55835e+06	4.03431e+06	3.63035e+06	3.71117e+06
Com_6430_neg	(±)11(12)-DiHET	--	C20 H34 O4	374.227	4.236	373.22	--	--	--	--	--	--	--	--	--	--	Invalid mass	No results	No results					1.06969e+07	1.25985e+07	906009	1.20909e+06	285644	1.02717e+06	3.34567e+06	1.64098e+06	2.94061e+07	4.6987e+06	2.03066e+07	334291	4.32863e+06	4.76847e+06	4.93331e+06
Com_6454_neg	13-Hpotre(R)	--	C18 H30 O4	310.214	6.407	309.207	--	--	--	--	--	--	--	--	--	--	No results	No results	Full match					1.6673e+06	1.1728e+06	875701	373167	2.78384e+06	1.05474e+07	6.01022e+06	7.87562e+06	4.12939e+06	3.94702e+06	4.43362e+06	4.76902e+06	3.97207e+06	3.65446e+06	3.42167e+06
Com_6456_neg	(±)10(11)-EpDPA	--	C22 H32 O3	344.235	8.151	343.227	--	--	--	--	--	--	--	--	--	--	Full match	No results	Full match					2.40167e+06	2.02884e+06	2.78531e+06	699402	3.94449e+06	1.14034e+07	9.96644e+06	4.04418e+06	8.58068e+06	6.67019e+06	7.82705e+06	7.73333e+06	5.32842e+06	5.07518e+06	4.45208e+06
Com_6499_neg	2'-Deoxyguanosine 5'-triphosphate (dGTP)	dGTP; 2'-Deoxyguanosine 5'-triphosphate; Deoxyguanosine 5'-triphosphate; Deoxyguanosine triphosphate	C10 H16 N5 O13 P3	506.996	0.596	505.988	cpd:C00286	map00230 Purine metabolism;map01100 Metabolic pathways	--	--	--	--	--	--	--	--	Full match	No results	Full match	Nucleosides, nucleotides, and analogues	Purine nucleotides	Purine deoxyribonucleotides	Purine 2'-deoxyribonucleoside triphosphates	3.18658e+06	2.71679e+06	705863	2.25802e+06	7.17331e+06	3.17939e+06	1.67265e+06	1.00219e+06	638342	3.04848e+06	1.09343e+06	600052	1.25964e+06	1.01988e+06	2.02836e+06
Com_6537_neg	D-ribose 5-phosphate	D-Ribose 5-phosphate; Ribose 5-phosphate	C5 H11 O8 P	184.013	1.409	229.011	cpd:C00117	map00030 Pentose phosphate pathway;map00230 Purine metabolism;map00440 Phosphonate and phosphinate metabolism;map01100 Metabolic pathways;map01200 Carbon metabolism;map01230 Biosynthesis of amino acids;map04918 Thyroid hormone synthesis	HMDB0001548	--	Organic oxygen compounds	Organooxygen compounds	Carbohydrates and carbohydrate conjugates	--	--	--	Invalid mass	No results	No results	Organic oxygen compounds	Organooxygen compounds	Carbohydrates and carbohydrate conjugates	Pentose phosphates	3.70939e+07	5.26587e+07	8.92597e+06	6.36735e+07	4.05854e+06	1.86633e+07	1.12541e+07	1.05249e+08	4.30308e+07	9.78923e+07	5.2811e+07	3.98398e+07	3.2605e+07	3.2883e+07	3.28631e+07
Com_6696_neg	alpha-Benzylsuccinic acid	Benzylsuccinate; (R)-2-Benzylsuccinate	C11 H12 O4	208.073	6.021	207.066	cpd:C09816	map01100 Metabolic pathways	--	--	--	--	--	--	--	--	No results	No results	Full match	Phenylpropanoids and polyketides	Phenylpropanoic acids	Not available	Phenylpropanoic acids	8.72172e+06	7.67003e+06	959779	2.67322e+06	1.37529e+06	5.98785e+06	4.41374e+06	1.24189e+07	6.37239e+06	1.19184e+07	7.23233e+06	4.61842e+06	4.29358e+06	4.15771e+06	4.01909e+06
Com_6729_neg	Ofloxacin impurity E	--	C17 H18 F N3 O4	347.132	2.895	346.125	--	--	--	--	--	--	--	--	--	--	Invalid mass	No results	No results	Organoheterocyclic compounds	Quinolines and derivatives	Quinoline carboxylic acids	Quinoline carboxylic acids	331895	314910	518280	6.18438e+06	247193	209654	194441	309070	655914	648391	498634	1.84908e+06	669956	832501	937525
Com_6772_neg	Adenosine triphosphate (ATP)	ATP; Adenosine 5'-triphosphate	C10 H16 N5 O13 P3	506.995	11.977	505.988	cpd:C00002	map00190 Oxidative phosphorylation;map00230 Purine metabolism;map01100 Metabolic pathways;map04020 Calcium signaling pathway;map04066 HIF-1 signaling pathway;map04080 Neuroactive ligand-receptor interaction;map04142 Lysosome;map04217 Necroptosis;map04611 Platelet activation;map04621 NOD-like receptor signaling pathway;map04721 Synaptic vesicle cycle;map04742 Taste transduction;map04750 Inflammato…	--	--	--	--	--	--	--	--	Full match	No results	Full match	Nucleosides, nucleotides, and analogues	Purine nucleotides	Purine ribonucleotides	Purine ribonucleoside triphosphates	5.19079e+06	2.6816e+06	4.04953e+06	5.25422e+06	3.20571e+06	1.60978e+06	648910	1.26088e+06	3.03029e+06	2.39092e+06	2.02446e+06	3.2209e+06	2.54419e+06	2.68055e+06	3.89351e+06
Com_6799_neg	N'-[6-(trifluoromethyl)-2-pyridinyl]acetohydrazide	--	C8 H8 F3 N3 O	219.061	3.635	218.054	--	--	--	--	--	--	--	--	--	--	Full match	No results	No results					406173	389245	8.19474e+06	1.06243e+06	1.11183e+07	6.80643e+06	8.31272e+06	896024	996815	412351	1.04158e+06	3.45135e+06	3.41383e+06	3.8422e+06	4.26064e+06
Com_6814_neg	20-hydroxy Leukotriene B4	20-OH-Leukotriene B4; 20-OH-LTB4; 20-Hydroxy-leukotriene B4; (6Z,8E,10E,14Z)-(5S,12R)-5,12,20-Trihydroxyeicosa-6,8,10,14-tetraenoate; (6Z,8E,10E,14Z)-(5S,12R)-5,12,20-Trihydroxyicosa-6,8,10,14-tetraenoate	C20 H32 O5	334.214	6.662	333.207	cpd:C04853	map00590 Arachidonic acid metabolism	--	LMFA03020018	--	--	--	Fatty Acyls [FA]	Eicosanoids [FA03]	Leukotrienes [FA0302]	Invalid mass	No results	No match	Lipids and lipid-like molecules	Fatty Acyls	Eicosanoids	Leukotrienes	3.51405e+06	2.80151e+06	5.12996e+06	1.3484e+06	7.91259e+06	1.54553e+07	9.91157e+06	7.52711e+06	5.09351e+06	8.07156e+06	6.84869e+06	5.614e+06	7.10763e+06	6.85891e+06	6.53725e+06
Com_6878_neg	Bilirubin	Bilirubin	C33 H36 N4 O6	584.262	5.192	583.255	cpd:C00486	map00860 Porphyrin and chlorophyll metabolism;map01100 Metabolic pathways;map04976 Bile secretion	HMDB0000054	--	Organoheterocyclic compounds	Tetrapyrroles and derivatives	Bilirubins	--	--	--	Full match	No results	Full match	Organoheterocyclic compounds	Tetrapyrroles and derivatives	Bilirubins	Bilirubins	1.6412e+06	1.67521e+06	1.00594e+06	2.98372e+06	1.64209e+06	249110	259129	270296	1.22197e+06	1.97823e+06	721409	5.84133e+06	1.67927e+06	1.84903e+06	1.02453e+06
Com_6941_neg	LPI 16:1	--	C25 H47 O12 P	570.28	8.385	569.273	--	--	--	LMGP06050009	--	--	--	Glycerophospholipids [GP]	Glycerophosphoinositols [GP06]	Monoacylglycerophosphoinositols [GP0605]	No results	Full match	No results	Lipids and lipid-like molecules	Glycerophospholipids	Glycerophosphoinositols	Phosphatidylinositols	2.82661e+06	3.81189e+06	5.42836e+06	7.28075e+06	4.29101e+06	2.70483e+06	3.78877e+06	7.60171e+06	812073	968619	694864	2.05905e+07	8.60334e+06	9.19233e+06	9.26794e+06
Com_6968_neg	N2,N2-Dimethylguanosine	--	C12 H17 N5 O5	311.123	5.003	310.116	--	--	HMDB0004824	--	Nucleosides, nucleotides, and analogues	Purine nucleosides	-	--	--	--	No results	Full match	Full match	Nucleosides, nucleotides, and analogues	Purine nucleosides	Not available	Purine nucleosides	1.15127e+06	1.27516e+06	1.19382e+06	4.20812e+06	1.20355e+06	1.25753e+06	1.44358e+06	1.96881e+06	653620	446489	519980	4.56938e+06	1.66377e+06	1.62991e+06	1.56076e+06
Com_6972_neg	17(S)-HpDHA	--	C22 H32 O4	360.23	7.408	359.222	--	--	--	--	--	--	--	--	--	--	Full match	No results	No results	Lipids and lipid-like molecules	Fatty Acyls	Fatty acids and conjugates	Very long-chain fatty acids	1.54918e+06	2.0047e+06	4.43519e+06	1.17573e+06	3.65927e+06	1.73267e+07	1.0708e+07	4.0995e+06	5.06444e+06	5.689e+06	3.19084e+06	7.13317e+06	5.04249e+06	7.7837e+06	8.33809e+06
Com_6992_neg	2-(acetylamino)-4-(methylthio)butanoic acid	--	C7 H13 N O3 S	191.058	5.214	190.05	--	--	--	--	--	--	--	--	--	--	Invalid mass	Invalid mass	No match					823773	808161	1.73115e+06	542201	1.17706e+06	2.35913e+06	1.52286e+06	1.61905e+06	1.17916e+06	874066	947403	284724	603586	704894	741256
Com_7010_neg	LPI 22:6	--	C31 H49 O12 P	644.296	8.435	643.289	--	--	--	LMGP06050012	--	--	--	Glycerophospholipids [GP]	Glycerophosphoinositols [GP06]	Monoacylglycerophosphoinositols [GP0605]	No results	Full match	No results	Lipids and lipid-like molecules	Glycerophospholipids	Glycerophosphoinositols	Phosphatidylinositols	305602	331506	310516	1.01629e+06	379238	226113	478420	419411	298672	398522	300549	5.5377e+06	1.27094e+06	1.28149e+06	951863
Com_7086_neg	LPC 22:4	1-Acyl-sn-glycero-3-phosphocholine; 1-Acyl-sn-glycerol-3-phosphocholine; alpha-Acylglycerophosphocholine; 2-Lysolecithin; 2-Lysophosphatidylcholine; 1-Acylglycerophosphocholine	C30 H54 N O7 P	617.369	9.455	616.362	cpd:C04230	map00564 Glycerophospholipid metabolism;map05231 Choline metabolism in cancer	--	LMGP01050124	--	--	--	Glycerophospholipids [GP]	Glycerophosphocholines [GP01]	Monoacylglycerophosphocholines [GP0105]	No results	Invalid mass	No results	Lipids and lipid-like molecules	Glycerophospholipids	Glycerophosphocholines	Phosphocholines	257212	331166	240785	859694	473303	848357	1.24404e+06	375008	746249	470180	656358	5.55879e+06	2.15315e+06	1.53023e+06	1.81812e+06
Com_7136_neg	19(R)-Hydroxy-prostaglandin E2	--	C20 H32 O6	350.207	7.539	349.199	--	--	HMDB0001908	LMFA03010024	Lipids and lipid-like molecules	Fatty Acyls	Eicosanoids	Fatty Acyls [FA]	Eicosanoids [FA03]	Prostaglandins [FA0301]	Invalid mass	No results	No results	Lipids and lipid-like molecules	Fatty Acyls	Eicosanoids	Prostaglandins and related compounds	3.89573e+06	2.23236e+06	2.34066e+06	290500	3.76434e+06	4.28382e+06	2.14573e+06	3.00993e+06	7.26386e+06	8.40051e+06	7.21524e+06	3.22795e+06	3.76834e+06	3.11833e+06	3.26168e+06
Com_7211_neg	LPS 20:3	--	C26 H46 N O9 P	547.291	9.16	546.283	--	--	--	LMGP03050022	--	--	--	Glycerophospholipids [GP]	Glycerophosphoserines [GP03]	Monoacylglycerophosphoserines [GP0305]	No results	Full match	No results	Lipids and lipid-like molecules	Glycerophospholipids	Glycerophosphoserines	Phosphatidylserines	345752	368295	740880	1.35761e+06	668655	2.55941e+06	4.43455e+06	744622	282146	439102	319182	7.87026e+06	3.32609e+06	2.44947e+06	3.23803e+06
Com_7217_neg	5-Methoxyindole-3-Carbaldehyde	--	C10 H9 N O2	175.063	4.998	174.055	--	--	--	--	--	--	--	--	--	--	No results	No results	Full match	Organoheterocyclic compounds	Indoles and derivatives	Indoles	Indoles	2.62166e+06	1.89356e+06	1.08509e+07	1.92898e+06	1.3098e+07	8.35012e+06	1.07411e+07	5.72184e+06	2.99917e+06	4.81541e+06	3.42078e+06	4.58051e+06	5.54673e+06	4.30944e+06	7.67837e+06
Com_7222_neg	Nicotinamide adenine dinucleotide phosphate	--	C21 H28 N7 O17 P3	761.085	1.51	742.067	--	--	HMDB0304435	--	Nucleosides, nucleotides, and analogues	(5'->5')-dinucleotides	-	--	--	--	No results	Invalid mass	No results	Nucleosides, nucleotides, and analogues	(5'-&gt;5')-dinucleotides	Not available	(5'-&gt;5')-dinucleotides	1.50345e+07	1.77599e+07	4.38346e+06	8.01883e+06	2.60281e+06	780390	845236	8.13302e+06	1.05605e+07	1.39233e+07	5.43749e+06	4.43003e+06	7.18582e+06	7.36788e+06	7.24233e+06
Com_7251_neg	LPE 22:4	--	C27 H48 N O7 P	529.316	9.574	528.309	--	--	--	LMGP02050057	--	--	--	Glycerophospholipids [GP]	Glycerophosphoethanolamines [GP02]	Monoacylglycerophosphoethanolamines [GP0205]	No results	Full match	No results	Lipids and lipid-like molecules	Glycerophospholipids	Glycerophosphoethanolamines	1-acyl-sn-glycero-3-phosphoethanolamines	430967	192048	758444	639804	1.0402e+06	790827	1.80606e+06	321396	467698	318452	569854	6.25988e+06	2.36978e+06	2.20194e+06	1.87866e+06
Com_7294_neg	Indoxylsulfuric acid	--	C8 H7 N O4 S	213.009	5.175	212.002	--	--	HMDB0000682	--	Organic acids and derivatives	Organic sulfuric acids and derivatives	Arylsulfates	--	--	--	No results	No results	Full match	Organic acids and derivatives	Organic sulfuric acids and derivatives	Arylsulfates	Arylsulfates	1.37896e+06	1.35282e+06	5.92387e+06	2.41859e+06	8.40234e+06	4.25753e+06	4.34651e+06	862600	1.97386e+06	1.33035e+06	1.58591e+06	4.97809e+06	2.70475e+06	2.6861e+06	2.55784e+06
Com_7318_neg	Deoxycholic acid	Deoxycholic acid; Deoxycholate; 3alpha,12alpha-Dihydroxy-5beta-cholanate; 3alpha,12alpha-Dihydroxy-5beta-cholanic acid	C24 H40 O4	392.292	7.928	391.285	cpd:C04483	map04976 Bile secretion	HMDB0000626	LMST04010040	Lipids and lipid-like molecules	Steroids and steroid derivatives	Bile acids, alcohols and derivatives	Sterol Lipids [ST]	Bile acids and derivatives [ST04]	C24 bile acids, alcohols, and derivatives [ST0401]	Full match	No results	Full match	Lipids and lipid-like molecules	Steroids and steroid derivatives	Bile acids, alcohols and derivatives	Dihydroxy bile acids, alcohols and derivatives	850356	1.25439e+06	1.34165e+06	2.34778e+06	1.16449e+06	1.68195e+06	1.82239e+06	725599	1.04986e+06	832327	815382	2.43384e+06	1.73745e+06	1.50324e+06	1.61302e+06
Com_7326_neg	5-Aminopentanoate	5-Aminopentanoate; 5-Aminopentanoic acid; 5-Aminovaleric acid	C5 H11 N O2	117.078	3.392	116.071	cpd:C00431	map00310 Lysine degradation;map00330 Arginine and proline metabolism	HMDB0003355	--	Organic acids and derivatives	Carboxylic acids and derivatives	Amino acids, peptides, and analogues	--	--	--	No results	Invalid mass	No results	Organic acids and derivatives	Carboxylic acids and derivatives	Amino acids, peptides, and analogues	Delta amino acids and derivatives	3.12074e+07	2.41315e+07	2.09778e+07	2.87746e+07	2.53653e+07	3.08361e+07	2.70169e+07	3.70575e+07	3.57633e+07	3.32498e+07	2.98001e+07	2.41995e+07	1.67303e+07	2.96468e+07	2.73764e+07
Com_7402_neg	8-iso-15-keto Prostaglandin F2α	--	C20 H32 O5	194.105	4.784	193.098	--	--	--	--	--	--	--	--	--	--	Invalid mass	No results	No results	Lipids and lipid-like molecules	Fatty Acyls	Eicosanoids	Prostaglandins and related compounds	7.1991e+06	7.74169e+06	6.40961e+06	2.26057e+06	5.90357e+06	871396	1.67391e+06	689783	1.44745e+07	8.80079e+06	1.22542e+07	1.70815e+06	5.09946e+06	5.18385e+06	5.23558e+06
Com_7408_neg	5-Dehydroquinic acid	3-Dehydroquinate; 3-Dehydroquinic acid; 5-Dehydroquinate; 5-Dehydroquinic acid	C7 H10 O6	190.047	5.02	189.04	cpd:C00944	map00400 Phenylalanine, tyrosine and tryptophan biosynthesis;map01100 Metabolic pathways;map01230 Biosynthesis of amino acids	HMDB0012710	--	Organic acids and derivatives	Hydroxy acids and derivatives	Alpha hydroxy acids and derivatives	--	--	--	No results	Full match	No results	Organic acids and derivatives	Hydroxy acids and derivatives	Alpha hydroxy acids and derivatives	Alpha hydroxy acids and derivatives	557057	511783	2.41567e+06	467449	2.8878e+06	1.60403e+06	2.39539e+06	899823	539571	982174	859757	489840	774030	1.35007e+06	1.16972e+06
Com_7455_neg	acetyl phospahte	--	C2 H5 O5 P	139.987	1.213	176.935	--	--	--	--	--	--	--	--	--	--	No results	No results	Full match					3.19904e+07	2.68226e+07	2.26508e+06	2.80014e+07	1.10971e+06	5.56441e+06	473098	2.01225e+07	2.43452e+07	1.43112e+07	2.04573e+07	2.61833e+07	1.08823e+07	1.31349e+07	1.57403e+07
Com_7512_neg	Asaraldehyde	--	C10 H12 O4	196.073	5.922	177.055	--	--	HMDB0029648	--	Benzenoids	Benzene and substituted derivatives	Benzoyl derivatives	--	--	--	No results	No results	Full match	Benzenoids	Benzene and substituted derivatives	Benzoyl derivatives	Benzoyl derivatives	1.05673e+07	8.1874e+06	511438	2.43106e+06	784556	4.70308e+06	2.95601e+06	1.18317e+07	5.47178e+06	1.23718e+07	6.39511e+06	3.90221e+06	3.4961e+06	4.08923e+06	3.87221e+06
Com_7569_neg	LPE 14:0	--	C19 H40 N O7 P	425.254	8.398	424.247	--	--	--	LMGP02050033	--	--	--	Glycerophospholipids [GP]	Glycerophosphoethanolamines [GP02]	Monoacylglycerophosphoethanolamines [GP0205]	No results	Full match	Full match	Lipids and lipid-like molecules	Glycerophospholipids	Glycerophosphoethanolamines	1-acyl-sn-glycero-3-phosphoethanolamines	396782	464311	755817	2.02869e+06	655155	1.16012e+06	1.59466e+06	445651	287098	464696	333362	5.08617e+06	2.89668e+06	2.75398e+06	2.67375e+06
Com_7591_neg	Prostaglandin A3	--	C20 H28 O4	314.184	6.016	313.177	--	--	--	LMFA03010140	--	--	--	Fatty Acyls [FA]	Eicosanoids [FA03]	Prostaglandins [FA0301]	Invalid mass	No results	No results	Lipids and lipid-like molecules	Fatty Acyls	Eicosanoids	Prostaglandins and related compounds	1.08452e+06	865633	2.37285e+06	385746	451380	951608	833012	1.29397e+06	1.45148e+07	4.59998e+06	1.03109e+07	1.66861e+06	1.38443e+06	1.77274e+06	1.8477e+06
Com_7711_neg	6α-Prostaglandin I1	--	C20 H34 O5	354.24	6.951	353.233	--	--	--	--	--	--	--	--	--	--	Full match	No results	Full match	Lipids and lipid-like molecules	Fatty Acyls	Eicosanoids	Prostaglandins and related compounds	2.49563e+06	2.10802e+06	4.34248e+06	931580	5.57882e+06	1.83948e+07	1.45161e+07	8.72417e+06	6.36687e+06	7.05928e+06	5.88852e+06	4.33359e+06	7.29936e+06	4.37968e+06	4.6952e+06
Com_7789_neg	L-Methionine sulfone	--	C5 H11 N O4 S	181.04	2.105	180.033	--	--	HMDB0062174	--	Organic acids and derivatives	Carboxylic acids and derivatives	Amino acids, peptides, and analogues	--	--	--	No results	No results	Full match					5.01984e+06	7.18926e+06	1.90212e+06	3.34985e+06	2.10855e+06	1.85465e+06	2.09741e+06	2.89409e+06	1.17278e+06	1.50054e+06	1.3765e+06	8.55008e+06	1.75249e+06	1.85117e+06	1.74099e+06
Com_7949_neg	3-benzyl-1-butyl-4-hydroxy-1,2-dihydroquinolin-2-one	--	C20 H21 N O2	308.162	6.996	307.155	--	--	--	--	--	--	--	--	--	--	Invalid mass	No results	No results					8.75181e+06	6.16894e+06	3.03961e+06	2.73824e+06	2.10988e+06	4.36512e+06	4.14815e+06	8.55767e+06	5.97823e+06	8.28497e+06	6.82849e+06	3.66225e+06	4.46927e+06	3.94696e+06	3.88017e+06
Com_8006_neg	LPG 18:0	--	C24 H49 O9 P	512.311	10.311	511.304	--	--	--	LMGP04050009	--	--	--	Glycerophospholipids [GP]	Glycerophosphoglycerols [GP04]	Monoacylglycerophosphoglycerols [GP0405]	No results	Full match	No results	Lipids and lipid-like molecules	Glycerophospholipids	Glycerophosphoglycerols	Phosphatidylglycerols	554899	938546	2.23925e+06	2.37813e+06	2.60108e+06	5.29151e+06	7.42252e+06	2.77673e+06	745550	427186	409072	6.40012e+06	7.75023e+06	5.96102e+06	6.34881e+06
Com_8062_neg	ethyl 3-(1,3-benzodioxol-5-ylamino)-2-cyanoacrylate	--	C13 H12 N2 O4	260.077	3.783	259.07	--	--	--	--	--	--	--	--	--	--	Invalid mass	No results	No results					7.4926e+06	6.88101e+06	639757	1.89758e+06	431992	210239	166074	319992	2.9306e+06	3.61975e+06	2.41404e+06	2.98626e+06	2.39195e+06	2.9585e+06	2.61221e+06
Com_8100_neg	3'-O-Methylcytidine	--	C10 H15 N3 O5	257.101	2.081	256.093	--	--	--	--	--	--	--	--	--	--	No results	Full match	No results	Nucleosides, nucleotides, and analogues	Pyrimidine nucleosides	Not available	Pyrimidine nucleosides	6.17112e+06	8.22511e+06	5.87349e+06	2.89275e+06	653376	2.33335e+06	3.85227e+06	1.50442e+06	1.14457e+07	6.49724e+06	9.79098e+06	1.88178e+06	5.10231e+06	5.8499e+06	6.15684e+06
Com_8159_neg	Dl-Glyceraldehyde3-phosphate	--	C3 H7 O6 P	169.998	5.389	168.991	--	--	--	--	--	--	--	--	--	--	No results	No results	Full match					1.50778e+06	3.48848e+06	2.1319e+07	2.47242e+06	1.81971e+07	4.27122e+06	3.61935e+06	4.73702e+06	1.73921e+06	3.00467e+06	1.54671e+06	8.01871e+06	6.48129e+06	6.50202e+06	6.2616e+06
Com_8166_neg	2-({[4-(6-methyl-1,3-benzothiazol-2-yl)phenyl]imino}methyl)phenol	--	C21 H16 N2 O S	344.104	5.452	343.097	--	--	--	--	--	--	--	--	--	--	Invalid mass	No results	No results					644540	488959	669870	2.60926e+06	636976	678049	670400	824851	633113	693688	613374	808056	523113	522707	402583
Com_8212_neg	LPS 22:5	--	C28 H46 N O9 P	571.291	8.801	570.283	--	--	--	--	--	--	--	--	--	--	No results	Full match	Full match	Lipids and lipid-like molecules	Glycerophospholipids	Glycerophosphoserines	Phosphatidylserines	739098	1.22825e+06	979069	5.30564e+06	862157	1.16982e+06	1.67384e+06	1.67344e+06	825590	634186	758591	3.08969e+07	5.55993e+06	4.83557e+06	5.04516e+06
Com_8437_neg	1-(4-Methoxyphenyl)-2-propanone	--	C10 H12 O2	164.083	6.447	163.076	--	--	HMDB0032891	--	Benzenoids	Benzene and substituted derivatives	Phenylpropanes	--	--	--	No results	No results	Full match					6.52265e+06	4.50845e+06	2.32749e+06	3.29092e+06	2.05148e+06	3.37808e+06	3.70653e+06	8.72364e+06	4.69259e+06	6.59011e+06	5.79606e+06	4.23857e+06	3.58247e+06	3.86232e+06	3.73806e+06
Com_8479_neg	3-[4-methyl-1-(2-methylpropanoyl)-3-oxocyclohexyl]butanoic acid	--	C15 H24 O4	268.167	6.851	267.16	--	--	--	--	--	--	--	--	--	--	Full match	No results	No results					5.02901e+06	4.29018e+06	2.71866e+06	1.43792e+06	3.90218e+06	4.9269e+06	4.83247e+06	7.49027e+06	4.44216e+06	7.58383e+06	5.54355e+06	3.12623e+06	4.16016e+06	3.26776e+06	3.83177e+06
Com_8556_neg	Maltotriose	Maltotriose; Amylotriose	C18 H32 O16	504.171	9.007	503.164	cpd:C01835	map02010 ABC transporters;map04973 Carbohydrate digestion and absorption	HMDB0001262	--	Organic oxygen compounds	Organooxygen compounds	Carbohydrates and carbohydrate conjugates	--	--	--	No results	No results	Full match	Organic oxygen compounds	Organooxygen compounds	Carbohydrates and carbohydrate conjugates	Oligosaccharides	4.72346e+06	3.10054e+06	1.73415e+06	925376	2.3354e+06	3.3387e+06	2.99406e+06	6.11037e+06	4.53598e+06	4.04788e+06	5.30651e+06	2.58973e+06	3.57354e+06	2.69828e+06	2.95398e+06
Com_8577_neg	Dl-3-Hydroxy-kynurenine	--	C10 H12 N2 O4	224.079	4.979	223.072	--	--	--	--	--	--	--	--	--	--	No results	No results	Full match	Organic oxygen compounds	Organooxygen compounds	Carbonyl compounds	Alkyl-phenylketones	563221	714121	545266	476276	633225	351290	395796	328046	941551	628922	749041	4.98601e+06	506418	521816	461861
Com_8696_neg	Glycodeoxycholic Acid (hydrate)	--	C26 H43 N O5	485.284	5.529	484.277	--	--	--	--	--	--	--	--	--	--	Invalid mass	No results	No results					1.80145e+07	2.26798e+07	2.91143e+08	8.83821e+06	2.54679e+08	1.5637e+07	4.5111e+07	1.08466e+07	2.73484e+07	1.6867e+07	2.63138e+07	6.68782e+06	8.58928e+07	7.9716e+07	8.11317e+07
Com_8892_neg	Lauric Acid	Dodecanoic acid; Dodecanoate; Dodecylcarboxylate; Lauric acid	C12 H24 O2	200.177	8.524	199.17	cpd:C02679	map00061 Fatty acid biosynthesis;map01100 Metabolic pathways	HMDB0303348	LMFA01010012	Lipids and lipid-like molecules	Fatty Acyls	Fatty acids and conjugates	Fatty Acyls [FA]	Fatty Acids and Conjugates [FA01]	Straight chain fatty acids [FA0101]	No results	No results	Full match	Lipids and lipid-like molecules	Fatty Acyls	Fatty acids and conjugates	Medium-chain fatty acids	4.58102e+06	3.36293e+06	1.64217e+06	760368	1.81092e+06	3.09458e+06	3.61782e+06	7.27312e+06	3.55199e+06	3.56485e+06	3.1274e+06	1.83229e+06	3.23724e+06	2.78256e+06	2.88839e+06
Com_8906_neg	Phenylacetylglutamine	Phenylacetylglutamine; alpha-N-Phenylacetyl-L-glutamine; N2-(2-Phenylacetyl)-L-glutamine	C13 H16 N2 O4	264.111	5.475	263.103	cpd:C04148	map00360 Phenylalanine metabolism	HMDB0006344	--	Organic acids and derivatives	Carboxylic acids and derivatives	Amino acids, peptides, and analogues	--	--	--	No results	No results	Full match	Organic acids and derivatives	Carboxylic acids and derivatives	Amino acids, peptides, and analogues	N-acyl-alpha amino acids	3.23245e+06	1.83862e+06	2.69259e+06	1.9098e+06	3.45346e+06	834737	1.21934e+06	1.49277e+06	3.21903e+06	4.08724e+06	3.5352e+06	809220	2.18827e+06	2.17142e+06	2.30067e+06
Com_8917_neg	N-Carbamyl-L-glutamicacid	N-Carbamyl-L-glutamate; Carglumic acid	C6 H10 N2 O5	190.058	1.373	189.051	cpd:C05829	map00340 Histidine metabolism	--	--	--	--	--	--	--	--	No results	No results	Full match	Benzenoids	Benzene and substituted derivatives	Diphenylmethanes	Diphenylmethanes	943479	781421	3.45471e+06	907979	2.74291e+06	1.06454e+06	4.31276e+06	1.37638e+06	826186	325880	1.06115e+06	1.12856e+06	1.99909e+06	1.73868e+06	1.77937e+06
Com_9018_neg	LPE O-18:3	--	C23 H44 N O6 P	461.29	9.378	460.283	--	--	--	--	--	--	--	--	--	--	No results	Full match	No results					400452	419636	569276	1.56922e+06	475403	919014	1.31421e+06	569751	369968	512693	426127	6.2216e+06	2.80243e+06	2.40889e+06	2.2921e+06
Com_9031_neg	6β-Prostaglandin I1	--	C20 H34 O5	400.244	5.202	399.236	--	--	HMDB0246867	--	Lipids and lipid-like molecules	Fatty Acyls	Eicosanoids	--	--	--	Invalid mass	No results	No results	Lipids and lipid-like molecules	Fatty Acyls	Eicosanoids	Prostaglandins and related compounds	1.0268e+06	867058	1.56853e+06	894333	1.14861e+06	3.27185e+06	2.91964e+06	1.84006e+06	2.11555e+06	1.71741e+06	1.89942e+06	1.64054e+06	1.58588e+06	1.31879e+06	1.28812e+06
Com_9089_neg	Lysopa 18:0	--	C21 H43 O7 P	438.274	9.733	437.267	--	--	--	--	--	--	--	--	--	--	No results	No results	Full match	Lipids and lipid-like molecules	Glycerophospholipids	Glycerophosphates	Monoalkylglycerophosphates	456101	408105	2.52274e+06	397812	2.48127e+06	6.17177e+06	6.96624e+06	3.27554e+06	438342	594446	450378	946471	2.6471e+06	2.72784e+06	3.4269e+06
Com_9196_neg	(+/-)8(9)-DiHET	--	C20 H34 O4	338.243	10.774	337.236	--	--	--	--	--	--	--	--	--	--	Invalid mass	No results	No results	Lipids and lipid-like molecules	Fatty Acyls	Eicosanoids	Hydroxyeicosatrienoic acids	200009	937259	770521	580381	794823	701822	1.84481e+06	493342	675314	545842	684962	3.77575e+06	2.27632e+06	1.9484e+06	2.42657e+06
Com_9214_neg	Sildenafil-d3	--	C22 H27 [2]H3 N6 O4 S	477.225	5.333	476.217	--	--	--	--	--	--	--	--	--	--	Full match	No results	No results					1.35537e+07	1.04352e+07	1.84743e+06	1.9019e+06	1.0276e+06	886476	1.43084e+06	1.16192e+06	1.64798e+07	2.80274e+06	9.04734e+06	1.15108e+06	2.53651e+06	3.13846e+06	3.75954e+06
Com_9352_neg	Lauric acid ethyl ester	--	C14 H28 O2	228.208	9.464	227.201	--	--	HMDB0033788	--	Lipids and lipid-like molecules	Fatty Acyls	Fatty acid esters	--	--	--	Full match	No results	Full match	Lipids and lipid-like molecules	Fatty Acyls	Fatty acid esters	Fatty acid esters	2.7296e+06	3.50525e+06	2.21891e+06	1.16174e+06	2.39176e+06	2.50789e+06	4.29652e+06	5.04539e+06	2.66757e+06	2.95901e+06	2.63688e+06	4.39227e+06	4.70319e+06	4.15118e+06	4.21451e+06
Com_9558_neg	LPI 20:5	--	C29 H47 O12 P	618.28	7.969	617.273	--	--	--	LMGP06050026	--	--	--	Glycerophospholipids [GP]	Glycerophosphoinositols [GP06]	Monoacylglycerophosphoinositols [GP0605]	No results	Full match	No results	Lipids and lipid-like molecules	Glycerophospholipids	Glycerophosphoinositols	Phosphatidylinositols	497326	794889	289357	2.1684e+06	642537	326076	258537	689360	483193	692325	548940	4.01009e+06	1.22383e+06	875486	887155
Com_9765_neg	(±)8(9)-DiHET	--	C20 H34 O4	338.243	7.641	383.241	--	--	--	--	--	--	--	--	--	--	Invalid mass	No results	No results					3.34413e+06	3.29286e+06	1.83104e+06	2.81275e+06	1.49697e+06	2.48861e+06	2.51356e+06	2.72373e+06	2.78047e+06	3.07986e+06	2.90089e+06	3.5617e+06	2.86887e+06	2.50373e+06	2.32521e+06
Com_9872_neg	Bz-RS-ISer(3-Ph)-Ome	--	C17 H17 N O4	299.116	6.429	298.109	--	--	--	--	--	--	--	--	--	--	No results	No results	Full match					504290	438123	2.16418e+06	171127	163374	282248	249003	559926	459072	636493	548426	279514	269380	277921	278396
Com_9969_neg	cholesteryl sulfate	Cholesterol sulfate; Cholest-5-en-3beta-ol sulfate	C27 H46 O4 S	466.311	9.714	465.304	cpd:C18043	map00140 Steroid hormone biosynthesis	HMDB0000653	LMST05020016	Lipids and lipid-like molecules	Steroids and steroid derivatives	Cholestane steroids	Sterol Lipids [ST]	Steroid conjugates [ST05]	Sulfates [ST0502]	No results	No results	Full match	Lipids and lipid-like molecules	Steroids and steroid derivatives	Cholestane steroids	Cholesterols and derivatives	385686	198878	591527	630949	536533	540495	1.19443e+06	818433	239824	319536	246409	3.87183e+06	1.72258e+06	1.40096e+06	2.03756e+06
Com_10029_neg	L-Ascorbate	Ascorbate; Ascorbic acid; L-Ascorbate; L-Ascorbic acid; Vitamin C	C6 H8 O6	176.031	1.91	175.024	cpd:C00072	map00053 Ascorbate and aldarate metabolism;map00480 Glutathione metabolism;map01100 Metabolic pathways;map04066 HIF-1 signaling pathway;map04977 Vitamin digestion and absorption	HMDB0000044	--	Organoheterocyclic compounds	Dihydrofurans	Furanones	--	--	--	No results	No results	Full match	Organoheterocyclic compounds	Dihydrofurans	Furanones	Butenolides	726629	881357	287105	625872	1.87031e+06	908030	889493	798078	574538	528119	510822	2.71635e+06	692200	607415	847996
Com_10056_neg	LPG 20:3	--	C26 H47 O9 P	534.295	8.632	533.288	--	--	--	LMGP04050025	--	--	--	Glycerophospholipids [GP]	Glycerophosphoglycerols [GP04]	Monoacylglycerophosphoglycerols [GP0405]	No results	Full match	No results	Lipids and lipid-like molecules	Glycerophospholipids	Glycerophosphoglycerols	Phosphatidylglycerols	2.24769e+06	3.26251e+06	347069	1.51133e+06	207540	272735	309580	540529	949035	523637	426256	4.66636e+06	1.46254e+06	1.65054e+06	1.47428e+06
Com_10301_neg	LPE 24:6	--	C29 H48 N O7 P	553.317	9.448	552.31	--	--	--	LMGP02050073	--	--	--	Glycerophospholipids [GP]	Glycerophosphoethanolamines [GP02]	Monoacylglycerophosphoethanolamines [GP0205]	No results	Full match	No results					176658	159460	105749	96720.3	144456	116222	198065	256595	172841	247622	202118	2.62809e+06	478270	438699	509023
Com_10789_neg	3,8,9-trihydroxy-10-propyl-3,4,5,8,9,10-hexahydro-2H-oxecin-2-one	--	C12 H20 O5	245.137	3.743	244.13	--	--	--	--	--	--	--	--	--	--	Invalid mass	No results	No results					7.24651e+06	8.70754e+06	1.09208e+07	1.70746e+06	7.21122e+06	1.20163e+06	3.15829e+06	371523	1.40831e+07	4.6242e+06	1.11995e+07	636776	5.69895e+06	6.28613e+06	6.23287e+06
Com_10878_neg	1a,1b-Dihomo prostaglandin E1	--	C22 H38 O5	382.272	6.947	381.265	--	--	--	--	--	--	--	--	--	--	Full match	No results	No results	Lipids and lipid-like molecules	Fatty Acyls	Eicosanoids	Prostaglandins and related compounds	544345	433981	839216	169098	1.63038e+06	7.11525e+06	3.67373e+06	2.3043e+06	3.77405e+06	3.22995e+06	3.22133e+06	2.15363e+06	2.13481e+06	1.90004e+06	2.0186e+06
Com_10960_neg	LPS 22:4	--	C28 H48 N O9 P	573.306	9.507	572.299	--	--	--	LMGP03050014	--	--	--	Glycerophospholipids [GP]	Glycerophosphoserines [GP03]	Monoacylglycerophosphoserines [GP0305]	No results	Full match	No results	Lipids and lipid-like molecules	Glycerophospholipids	Glycerophosphoserines	Phosphatidylserines	357158	336619	193852	172884	240053	461561	979547	493768	316362	494255	403903	4.96339e+06	1.18307e+06	1.0067e+06	1.01456e+06
Com_11089_neg	Melatonin	Melatonin; N-Acetyl-5-methoxytryptamine	C13 H16 N2 O2	232.121	5.575	277.119	cpd:C01598	map00380 Tryptophan metabolism;map01100 Metabolic pathways;map04080 Neuroactive ligand-receptor interaction;map04713 Circadian entrainment	HMDB0001389	--	Organoheterocyclic compounds	Indoles and derivatives	Indoles	--	--	--	No results	No results	Full match	Organoheterocyclic compounds	Indoles and derivatives	Indoles	3-alkylindoles	1.05624e+06	471979	800884	876119	818266	1.0247e+06	976156	779397	1.40826e+06	1.4251e+06	1.86287e+06	396046	732420	647318	651526
Com_11123_neg	Cynaropicrin	Cynaropicrin	C19 H22 O6	392.154	2.983	391.147	cpd:C09385	--	HMDB0036423	--	Lipids and lipid-like molecules	Prenol lipids	Terpene lactones	--	--	--	Invalid mass	No results	No results	Lipids and lipid-like molecules	Prenol lipids	Terpene lactones	Guaianolides and derivatives	1.38127e+06	2.48996e+06	1.52009e+06	3.01714e+06	804127	161538	128297	252281	514843	323825	268711	1.8505e+06	840266	1.08912e+06	1.04519e+06
Com_11154_neg	(+/-)19(20)-DiHDPA	--	C22 H34 O4	362.245	7.006	361.238	--	--	--	--	--	--	--	--	--	--	Full match	No results	No results	Lipids and lipid-like molecules	Fatty Acyls	Fatty acids and conjugates	Very long-chain fatty acids	704025	924193	3.06445e+06	231197	4.06853e+06	5.29204e+06	4.09771e+06	1.94705e+06	4.29619e+06	3.34318e+06	3.61496e+06	4.52281e+06	3.02858e+06	2.94734e+06	3.11868e+06
Com_11173_neg	N-Acetylglucosamine 1-phosphate	--	C8 H16 N O9 P	301.055	1.524	300.048	--	--	--	--	--	--	--	--	--	--	No results	No results	Full match					857686	881600	973416	891575	374352	427061	409143	651973	619159	779085	610597	618121	491782	514111	560274
Com_11358_neg	15(S)-HpEPE	--	C20 H30 O4	334.214	7.684	333.207	--	--	--	--	--	--	--	--	--	--	Full match	No results	Full match	Lipids and lipid-like molecules	Fatty Acyls	Eicosanoids	Hydroperoxyeicosapentaenoic acids	423754	424010	1.85727e+06	321273	2.13647e+06	1.29304e+06	1.79701e+06	547363	471714	605819	546682	695091	1.33934e+06	1.07179e+06	1.09421e+06
Com_11472_neg	LPE O-16:2	--	C21 H42 N O6 P	435.274	9.008	434.267	--	--	--	--	--	--	--	--	--	--	No results	Full match	No results					312131	415068	716666	2.11493e+06	619403	960763	1.03205e+06	403505	267408	435938	348549	3.59729e+06	3.15528e+06	3.06566e+06	3.1356e+06
Com_11609_neg	LPA 22:5	1-Acyl-sn-glycerol 3-phosphate; 2-Lysophosphatidate; Lysophosphatidate; Lysophosphatidic acid	C25 H41 O7 P	484.259	8.791	483.252	cpd:C00681	map00561 Glycerolipid metabolism;map00564 Glycerophospholipid metabolism;map01100 Metabolic pathways;map04072 Phospholipase D signaling pathway;map04540 Gap junction;map04975 Fat digestion and absorption;map04977 Vitamin digestion and absorption;map05200 Pathways in cancer	--	--	--	--	--	--	--	--	No results	Full match	No results	Lipids and lipid-like molecules	Glycerophospholipids	Glycerophosphates	1,2-diacylglycerol-3-phosphates	437422	394009	181926	472719	174287	283065	221616	530525	388665	580488	433777	3.06292e+06	384554	359881	427303
Com_11677_neg	LPE 16:2	--	C21 H40 N O7 P	449.254	8.311	494.252	--	--	--	--	--	--	--	--	--	--	No results	Full match	No results	Lipids and lipid-like molecules	Glycerophospholipids	Glycerophosphoethanolamines	1-acyl-sn-glycero-3-phosphoethanolamines	635903	683547	268686	3.4162e+06	254451	1.44157e+06	1.34636e+06	960045	616453	909012	683526	4.5424e+06	1.96128e+06	1.68419e+06	1.8024e+06
Com_11691_neg	LPC 19:1	1-Acyl-sn-glycero-3-phosphocholine; 1-Acyl-sn-glycerol-3-phosphocholine; alpha-Acylglycerophosphocholine; 2-Lysolecithin; 2-Lysophosphatidylcholine; 1-Acylglycerophosphocholine	C27 H54 N O7 P	1162.74	9.991	580.362	cpd:C04230	map00564 Glycerophospholipid metabolism;map05231 Choline metabolism in cancer	--	LMGP01050130	--	--	--	Glycerophospholipids [GP]	Glycerophosphocholines [GP01]	Monoacylglycerophosphocholines [GP0105]	No results	Invalid mass	No results	Lipids and lipid-like molecules	Glycerophospholipids	Glycerophosphocholines	Phosphocholines	237086	202305	806657	625689	756862	1.41255e+06	2.80573e+06	343503	228866	354044	251710	3.20506e+06	2.51387e+06	2.2267e+06	2.11269e+06
Com_11782_neg	Trehalose	alpha,alpha-Trehalose; alpha,alpha'-Trehalose; Trehalose	C12 H22 O11	342.116	2.248	387.114	cpd:C01083	map00500 Starch and sucrose metabolism;map01100 Metabolic pathways;map02010 ABC transporters	HMDB0000975	--	Organic oxygen compounds	Organooxygen compounds	Carbohydrates and carbohydrate conjugates	--	--	--	No results	No results	Full match	Organic oxygen compounds	Organooxygen compounds	Carbohydrates and carbohydrate conjugates	O-glycosyl compounds	3.39832e+06	2.12474e+06	2.71772e+06	886627	996197	913315	1.17819e+06	810216	8.63638e+06	4.18658e+06	8.21768e+06	689456	2.40764e+06	2.06518e+06	1.82357e+06
Com_11798_neg	Benzyl cinnamate	--	C16 H14 O2	238.098	11.524	237.091	--	--	HMDB0040286	--	Phenylpropanoids and polyketides	Cinnamic acids and derivatives	Cinnamic acid esters	--	--	--	Invalid mass	No results	No results	Phenylpropanoids and polyketides	Cinnamic acids and derivatives	Cinnamic acid esters	Cinnamic acid esters	2.9283e+06	1.28049e+06	7.95555e+06	4.35382e+06	9.4946e+06	7.45478e+06	8.33736e+06	5.48999e+06	2.00233e+06	1.08632e+06	835116	2.85048e+06	5.61888e+06	6.10294e+06	4.50394e+06
Com_11853_neg	PC 14:0_16:0	--	C38 H76 N O8 P	751.551	11.162	750.543	--	--	--	LMGP01010560	--	--	--	Glycerophospholipids [GP]	Glycerophosphocholines [GP01]	Diacylglycerophosphocholines [GP0101]	No results	Invalid mass	No results					177391	168648	67887	62136.5	78200.2	134553	129042	270767	189194	8.19283e+06	211513	2.36366e+06	137279	106361	124665
Com_11984_neg	LysoPE 18:2	--	C23 H44 N O7 P	477.285	8.369	476.278	--	--	--	--	--	--	--	--	--	--	No results	No results	Full match					260960	234450	452975	840185	344335	318497	536433	365827	239781	387872	278250	2.48878e+06	1.27448e+06	990831	1.14286e+06
Com_12092_neg	Cannabidiolic acid	Cannabidiolic acid; Cannabidiolate	C22 H30 O4	358.212	7.41	357.204	cpd:C10784	--	HMDB0249587	LMPK13120003	Benzenoids	Benzene and substituted derivatives	Benzoic acids and derivatives	Polyketides [PK]	Aromatic polyketides [PK13]	Other aromatic polyketides [PK1312]	Invalid mass	No results	No results	Benzenoids	Benzene and substituted derivatives	Benzoic acids and derivatives	Hydroxybenzoic acid derivatives	339744	304730	113701	1.52289e+06	128717	237628	261772	412506	301473	431478	314612	1.87394e+06	425358	351150	465292
Com_12242_neg	PE 18:0_20:3;4O	--	C43 H80 N O12 P	833.555	10.114	832.548	--	--	--	--	--	--	--	--	--	--	No results	Invalid mass	No results					132299	106913	54537.1	51752	65782.8	96472.2	88052	193115	132307	155607	144875	1.89882e+06	362211	229891	270179
Com_12249_neg	PE O-16:0_22:6	--	C43 H76 N O7 P	749.534	9.906	748.527	--	--	--	--	--	--	--	--	--	--	No results	Full match	No results					705297	2.30327e+06	91513.5	399913	754318	376844	375067	9.37839e+06	5.05865e+06	8.26604e+06	1.36056e+07	1.47572e+06	587477	634372	1.06284e+06
Com_12493_neg	LPI 20:2	--	C29 H53 O12 P	624.327	9.756	623.319	--	--	--	LMGP06050020	--	--	--	Glycerophospholipids [GP]	Glycerophosphoinositols [GP06]	Monoacylglycerophosphoinositols [GP0605]	No results	Full match	No results	Lipids and lipid-like molecules	Glycerophospholipids	Glycerophosphoinositols	Phosphatidylinositols	378548	354297	1.31501e+06	2.09835e+06	1.08196e+06	265329	1.67331e+06	2.53439e+06	363809	493369	373798	4.42461e+06	3.78007e+06	3.47425e+06	3.12055e+06
Com_12578_neg	LPE 20:1	--	C25 H50 N O7 P	507.332	10.319	506.325	--	--	--	LMGP02050046	--	--	--	Glycerophospholipids [GP]	Glycerophosphoethanolamines [GP02]	Monoacylglycerophosphoethanolamines [GP0205]	No results	Full match	No results	Lipids and lipid-like molecules	Glycerophospholipids	Glycerophosphoethanolamines	1-acyl-sn-glycero-3-phosphoethanolamines	962599	807195	1.04002e+06	1.78237e+06	1.04265e+06	1.76962e+06	2.55045e+06	1.35447e+06	589199	667665	509616	6.90625e+06	3.94787e+06	3.11016e+06	3.38393e+06
Com_12674_neg	LPC 12:0	1-Acyl-sn-glycero-3-phosphocholine; 1-Acyl-sn-glycerol-3-phosphocholine; alpha-Acylglycerophosphocholine; 2-Lysolecithin; 2-Lysophosphatidylcholine; 1-Acylglycerophosphocholine	C20 H42 N O7 P	485.275	7.562	484.268	cpd:C04230	map00564 Glycerophospholipid metabolism;map05231 Choline metabolism in cancer	--	LMGP01050009	--	--	--	Glycerophospholipids [GP]	Glycerophosphocholines [GP01]	Monoacylglycerophosphocholines [GP0105]	No results	Invalid mass	No results	Lipids and lipid-like molecules	Glycerophospholipids	Glycerophosphocholines	Phosphocholines	394701	455564	338753	1.31841e+06	239472	251315	303389	424291	324099	471783	399435	1.23166e+06	687545	428652	569862
Com_12865_neg	4-Toluenesulfonic acid	--	C7 H8 O3 S	172.014	5.219	171.007	--	--	HMDB0059933	--	Benzenoids	Benzene and substituted derivatives	Benzenesulfonic acids and derivatives	--	--	--	No results	Invalid mass	No match	Benzenoids	Benzene and substituted derivatives	Benzenesulfonic acids and derivatives	p-Methylbenzenesulfonates	1.52508e+06	1.48098e+06	1.12099e+06	1.64499e+06	1.87083e+06	835527	869134	8.8135e+06	2.16085e+06	1.45638e+06	1.90212e+06	2.23955e+06	1.40912e+06	1.26698e+06	1.31439e+06
Com_12940_neg	8-Bromoguanosine	--	C10 H12 Br N5 O5	361.003	1.78	359.995	--	--	--	--	--	--	--	--	--	--	No results	No results	Full match	Nucleosides, nucleotides, and analogues	Purine nucleosides	Not available	Purine nucleosides	1.53415e+06	6.33429e+06	441486	1.4688e+06	635993	1.09041e+06	659213	1.60484e+06	1.1608e+06	1.40288e+06	1.14102e+06	927375	840430	831081	881700
Com_13291_neg	PC O-24:5_16:1	--	C48 H86 N O7 P	1731.24	9.69	864.612	--	--	--	--	--	--	--	--	--	--	No results	Invalid mass	No results					1.24212e+06	1.35584e+06	3.92994e+06	670766	1.43224e+06	7.70548e+06	2.59977e+06	1.59025e+06	3.46647e+06	1.27017e+06	1.37156e+06	2.61275e+06	4.28266e+06	2.62607e+06	2.75642e+06
Com_13303_neg	N'1-[4-(tert-butyl)benzoyl]-4-(tert-butyl)benzene-1-carbohydrazide	--	C22 H28 N2 O2	352.211	6.532	351.204	--	--	--	--	--	--	--	--	--	--	Invalid mass	No results	No results					5.1388e+06	3.90311e+06	1.37628e+06	2.30952e+06	830589	2.79136e+06	2.87763e+06	5.9822e+06	3.09732e+06	5.03351e+06	4.15892e+06	3.08566e+06	2.93623e+06	2.71701e+06	2.6714e+06
Com_13411_neg	LPS 18:3	--	C24 H42 N O9 P	519.257	9.161	518.249	--	--	--	LMGP03050029	--	--	--	Glycerophospholipids [GP]	Glycerophosphoserines [GP03]	Monoacylglycerophosphoserines [GP0305]	No results	Invalid mass	No results	Lipids and lipid-like molecules	Glycerophospholipids	Glycerophosphoserines	Phosphatidylserines	304573	237080	500466	580098	393308	1.22011e+06	1.997e+06	370206	243210	349682	281168	592127	1.82041e+06	1.34785e+06	1.44514e+06
Com_13558_neg	LPC 19:0	1-Acyl-sn-glycero-3-phosphocholine; 1-Acyl-sn-glycerol-3-phosphocholine; alpha-Acylglycerophosphocholine; 2-Lysolecithin; 2-Lysophosphatidylcholine; 1-Acylglycerophosphocholine	C27 H56 N O7 P	1166.77	10.664	582.378	cpd:C04230	map00564 Glycerophospholipid metabolism;map05231 Choline metabolism in cancer	--	LMGP01050041	--	--	--	Glycerophospholipids [GP]	Glycerophosphocholines [GP01]	Monoacylglycerophosphocholines [GP0105]	No results	Invalid mass	No results	Lipids and lipid-like molecules	Glycerophospholipids	Glycerophosphocholines	Phosphocholines	314722	354181	381811	280285	675328	1.62261e+06	3.02901e+06	516059	325764	457802	376311	6.31469e+06	2.22809e+06	1.10129e+06	1.65943e+06
Com_13611_neg	LPI 19:1	--	C28 H53 O12 P	612.327	9.953	611.32	--	--	--	LMGP06050018	--	--	--	Glycerophospholipids [GP]	Glycerophosphoinositols [GP06]	Monoacylglycerophosphoinositols [GP0605]	No results	Full match	No results	Lipids and lipid-like molecules	Glycerophospholipids	Glycerophosphoinositols	Phosphatidylinositols	282693	262486	485596	687293	402402	254852	225809	489630	342832	459364	389365	3.69719e+06	1.10849e+06	972158	1.00809e+06
Com_13662_neg	LysoPC 12:1	--	C20 H36 N O7 P	433.225	5.368	432.217	--	--	--	--	--	--	--	--	--	--	No results	No results	Full match	Lipids and lipid-like molecules	Glycerophospholipids	Glycerophosphocholines	Phosphocholines	421317	337329	5.83465e+06	1.3401e+06	4.52787e+06	688370	1.36164e+06	242259	2.87534e+06	321824	3.01755e+06	169789	2.06152e+06	2.05223e+06	1.68851e+06
Com_13685_neg	Capsaicin	Capsaicin	C18 H27 N O3	305.199	7.203	304.191	cpd:C06866	map00360 Phenylalanine metabolism;map01100 Metabolic pathways;map04750 Inflammatory mediator regulation of TRP channels	HMDB0002227	LMFA08020085	Benzenoids	Phenols	Methoxyphenols	Fatty Acyls [FA]	Fatty amides [FA08]	N-acyl amines [FA0802]	Full match	No results	No results	Benzenoids	Phenols	Methoxyphenols	Methoxyphenols	225873	203190	1.11856e+06	76289.2	113371	362642	547788	278156	196050	289582	212755	122538	394093	360150	352279
Com_13703_neg	L-Adrenaline	L-Adrenaline; (R)-(-)-Adrenaline; (R)-(-)-Epinephrine; (R)-(-)-Epirenamine; (R)-(-)-Adnephrine; 4-[(1R)-1-Hydroxy-2-(methylamino)ethyl]-1,2-benzenediol	C9 H13 N O3	183.089	2.712	228.087	cpd:C00788	map00350 Tyrosine metabolism;map01100 Metabolic pathways;map04024 cAMP signaling pathway;map04080 Neuroactive ligand-receptor interaction;map04261 Adrenergic signaling in cardiomyocytes;map04923 Regulation of lipolysis in adipocytes;map04924 Renin secretion	HMDB0000068	--	Benzenoids	Phenols	Benzenediols	--	--	--	No results	No results	Full match	Benzenoids	Phenols	Benzenediols	Catechols	4.06524e+06	6.31706e+06	6.44217e+06	5.16681e+06	6.36194e+06	3.87547e+06	5.47872e+06	2.99621e+06	4.18467e+06	3.258e+06	3.25222e+06	4.91926e+06	4.9237e+06	5.44495e+06	5.70511e+06
Com_13916_neg	LPG 17:1	--	C23 H45 O9 P	496.28	8.729	495.273	--	--	--	LMGP04050036	--	--	--	Glycerophospholipids [GP]	Glycerophosphoglycerols [GP04]	Monoacylglycerophosphoglycerols [GP0405]	No results	Full match	No results	Lipids and lipid-like molecules	Glycerophospholipids	Glycerophosphoglycerols	Phosphatidylglycerols	374974	534899	328797	1.17274e+06	256218	199255	168432	423270	280394	401170	325529	2.40999e+06	1.0891e+06	820020	803475
Com_13933_neg	Myristic Acid	Tetradecanoic acid; Tetradecanoate; Myristic acid	C14 H28 O2	228.208	9.807	227.201	cpd:C06424	map00061 Fatty acid biosynthesis;map01100 Metabolic pathways	HMDB0000806	LMFA01010014	Lipids and lipid-like molecules	Fatty Acyls	Fatty acids and conjugates	Fatty Acyls [FA]	Fatty Acids and Conjugates [FA01]	Straight chain fatty acids [FA0101]	Full match	No results	Full match	Lipids and lipid-like molecules	Fatty Acyls	Fatty acids and conjugates	Long-chain fatty acids	271976	243356	135157	131068	149660	202831	242141	358458	275521	326450	294105	1.8298e+06	439203	450548	551652
Com_13986_neg	Nonanoic acid	Nonanoic acid; Nonanoate; Pelargonic acid	C9 H18 O2	158.13	7.391	315.254	cpd:C01601	--	HMDB0000847	LMFA01010009	Lipids and lipid-like molecules	Fatty Acyls	Fatty acids and conjugates	Fatty Acyls [FA]	Fatty Acids and Conjugates [FA01]	Straight chain fatty acids [FA0101]	No results	No results	Full match	Lipids and lipid-like molecules	Fatty Acyls	Fatty acids and conjugates	Medium-chain fatty acids	8.03915e+06	8.77276e+06	3.15251e+06	1.38466e+07	3.04543e+06	3.72811e+06	3.11723e+06	5.2829e+06	4.85749e+06	5.29346e+06	4.03948e+06	7.55255e+06	6.15478e+06	6.85025e+06	6.02997e+06
Com_13997_neg	PC 18:1_20:1	--	C46 H88 N O8 P	859.63	9.723	858.623	--	--	--	LMGP01011817	--	--	--	Glycerophospholipids [GP]	Glycerophosphocholines [GP01]	Diacylglycerophosphocholines [GP0101]	No results	Invalid mass	No results					493591	441650	1.77167e+06	1.67876e+06	2.64111e+06	5.42259e+06	1.86901e+06	4.24973e+06	4.92049e+06	3.09679e+06	2.89551e+06	3.8468e+06	872927	1.90141e+06	1.48537e+06
Com_14104_neg	Adenosine 5'-Diphosphate	ADP; Adenosine 5'-diphosphate	C10 H15 N5 O10 P2	427.03	5.658	426.022	cpd:C00008	map00190 Oxidative phosphorylation;map00230 Purine metabolism;map01100 Metabolic pathways;map04068 FoxO signaling pathway;map04080 Neuroactive ligand-receptor interaction;map04142 Lysosome;map04152 AMPK signaling pathway;map04611 Platelet activation;map04742 Taste transduction;map04924 Renin secretion;map05012 Parkinson's disease	HMDB0001341	--	Nucleosides, nucleotides, and analogues	Purine nucleotides	Purine ribonucleotides	--	--	--	No results	No results	Full match	Nucleosides, nucleotides, and analogues	Purine nucleotides	Purine ribonucleotides	Purine ribonucleoside diphosphates	178876	136000	283106	797269	266972	307013	303997	226581	245539	235298	252570	320118	243962	224576	234300
Com_14108_neg	D-Gluconic acid	D-Gluconic acid; D-Gluconate; D-gluco-Hexonic acid	C6 H12 O7	196.057	4.984	195.05	cpd:C00257	map00030 Pentose phosphate pathway;map01100 Metabolic pathways;map01200 Carbon metabolism	HMDB0303730	--	Organic acids and derivatives	Hydroxy acids and derivatives	Medium-chain hydroxy acids and derivatives	--	--	--	No results	No results	Full match	Organic oxygen compounds	Organooxygen compounds	Carbohydrates and carbohydrate conjugates	Gluconolactones	4.1766e+06	3.19905e+06	2.46701e+06	1.43537e+06	2.12045e+06	1.75545e+06	2.61073e+06	6.18366e+06	2.85975e+06	5.92225e+06	3.76501e+06	1.31502e+06	2.04111e+06	2.31208e+06	2.15876e+06
Com_14223_neg	Pantethine	Pantethine	C22 H42 N4 O8 S2	554.245	5.455	589.214	cpd:C12661	--	HMDB0003828	--	Organic acids and derivatives	Carboxylic acids and derivatives	Amino acids, peptides, and analogues	--	--	--	No results	No results	Full match	Organic acids and derivatives	Carboxylic acids and derivatives	Amino acids, peptides, and analogues	Beta amino acids and derivatives	243621	237031	276274	88738.6	291727	263011	292465	243399	307855	198021	275159	1.44969e+06	202633	224799	190547
Com_14280_neg	Corey Lactone Diol	--	C8 H12 O4	172.073	5.313	171.066	--	--	--	--	--	--	--	--	--	--	No results	No results	Full match	Organoheterocyclic compounds	Lactones	Gamma butyrolactones	Gamma butyrolactones	3.23566e+06	2.38758e+06	1.43011e+06	1.26831e+06	1.7675e+06	2.90332e+06	2.94674e+06	1.93994e+07	3.05219e+06	4.50798e+06	3.66829e+06	2.50768e+06	2.04517e+06	2.34084e+06	2.18578e+06
Com_14288_neg	N'1-[1-(2-hydroxyphenyl)ethylidene]-3-methoxybenzene-1-carbohydrazide	--	C16 H16 N2 O3	284.117	9.595	283.11	--	--	--	--	--	--	--	--	--	--	Full match	No results	No results					231798	198705	915096	386779	676337	173105	1.25015e+06	328888	218942	329821	261434	2.1283e+06	2.70523e+06	2.29039e+06	2.56732e+06
Com_14309_neg	FAHFA 18:2/20:4	--	C38 H62 O4	582.462	9.983	581.454	--	--	--	--	--	--	--	--	--	--	No results	Invalid mass	No results					101668	102461	101792	43756.4	98755.4	79773.4	98916.1	171906	114932	165235	127483	1.1541e+06	761882	455320	538668
Com_14406_neg	SHexCer 21:2;3O	--	C27 H49 N O12 S	611.287	7.794	610.279	--	--	--	--	--	--	--	--	--	--	No results	Invalid mass	No results					493181	404291	1.56528e+06	174506	2.28233e+06	294750	569239	601618	465576	609499	524827	293387	733873	709974	707329
Com_14439_neg	Lysopc 18:1	--	C26 H52 N O7 P	521.348	9.995	520.341	--	--	--	--	--	--	--	--	--	--	No results	No results	Full match	Lipids and lipid-like molecules	Glycerophospholipids	Glycerophosphocholines	Phosphocholines	215838	184174	313893	277577	417049	769459	1.43364e+06	312717	206591	300718	229151	1.58538e+06	1.14744e+06	1.02774e+06	1.15374e+06
Com_14467_neg	LPI 18:3	--	C27 H47 O12 P	594.28	8.122	593.273	--	--	--	LMGP06050028	--	--	--	Glycerophospholipids [GP]	Glycerophosphoinositols [GP06]	Monoacylglycerophosphoinositols [GP0605]	No results	Full match	No results	Lipids and lipid-like molecules	Glycerophospholipids	Glycerophosphoinositols	Phosphatidylinositols	435401	658507	161291	1.69976e+06	182708	281384	239774	910061	437641	605508	451921	1.34037e+06	686044	432238	609196
Com_14539_neg	LPI 20:1	--	C29 H55 O12 P	626.343	10.508	625.336	--	--	--	LMGP06050019	--	--	--	Glycerophospholipids [GP]	Glycerophosphoinositols [GP06]	Monoacylglycerophosphoinositols [GP0605]	No results	Full match	No results	Lipids and lipid-like molecules	Glycerophospholipids	Glycerophosphoinositols	Phosphatidylinositols	350559	298210	817070	1.51879e+06	655203	262818	526734	511490	336215	466907	394010	4.98122e+06	2.39335e+06	1.69962e+06	1.93804e+06
Com_14559_neg	LPG 20:5	--	C26 H43 O9 P	530.264	8.039	529.257	--	--	--	LMGP04050030	--	--	--	Glycerophospholipids [GP]	Glycerophosphoglycerols [GP04]	Monoacylglycerophosphoglycerols [GP0405]	No results	Full match	No results	Lipids and lipid-like molecules	Glycerophospholipids	Glycerophosphoglycerols	Phosphatidylglycerols	462648	381624	155826	1.18408e+06	175029	289458	229504	611945	443440	562115	487294	1.87417e+06	617373	480026	507916
Com_14694_neg	Royal jelly acid	--	C10 H18 O3	186.125	5.024	185.118	--	--	--	--	--	--	--	--	--	--	No results	No results	Full match	Organic acids and derivatives	Hydroxy acids and derivatives	Medium-chain hydroxy acids and derivatives	Medium-chain hydroxy acids and derivatives	1.60133e+06	1.57412e+06	1.01798e+06	1.22705e+06	856853	106346	171045	64963.2	1.57519e+06	721706	1.41939e+06	548039	871254	977435	1.02303e+06
Com_14770_neg	diethyl 2-(1-methyl-3-nitro-2-oxo-1,2-dihydroquinolin-4-yl)malonate	--	C17 H18 N2 O7	362.114	3.935	361.107	--	--	--	--	--	--	--	--	--	--	Invalid mass	No results	No results					1.6248e+07	1.83275e+07	1.15853e+07	4.29211e+06	1.22989e+07	1.28133e+07	1.25729e+07	6.94934e+06	1.03599e+07	1.43013e+07	1.17178e+07	5.96375e+06	1.48824e+07	1.01074e+07	8.88429e+06
Com_14775_neg	LPC 18:3	1-Acyl-sn-glycero-3-phosphocholine; 1-Acyl-sn-glycerol-3-phosphocholine; alpha-Acylglycerophosphocholine; 2-Lysolecithin; 2-Lysophosphatidylcholine; 1-Acylglycerophosphocholine	C26 H48 N O7 P	563.322	8.499	562.315	cpd:C04230	map00564 Glycerophospholipid metabolism;map05231 Choline metabolism in cancer	--	LMGP01050128	--	--	--	Glycerophospholipids [GP]	Glycerophosphocholines [GP01]	Monoacylglycerophosphocholines [GP0105]	No results	Invalid mass	No results	Lipids and lipid-like molecules	Glycerophospholipids	Glycerophosphocholines	Phosphocholines	729986	660101	687959	1.92252e+06	583503	524712	1.16341e+06	982290	699511	933367	708939	4.57654e+06	1.98348e+06	1.78901e+06	1.75282e+06
Com_14976_neg	LPA 16:0	1-Acyl-sn-glycerol 3-phosphate; 2-Lysophosphatidate; Lysophosphatidate; Lysophosphatidic acid	C19 H39 O7 P	410.243	9.268	409.236	cpd:C00681	map00561 Glycerolipid metabolism;map00564 Glycerophospholipid metabolism;map01100 Metabolic pathways;map04072 Phospholipase D signaling pathway;map04540 Gap junction;map04975 Fat digestion and absorption;map04977 Vitamin digestion and absorption;map05200 Pathways in cancer	--	LMGP10050042	--	--	--	Glycerophospholipids [GP]	Glycerophosphates [GP10]	Monoacylglycerophosphates [GP1005]	No results	Full match	Full match	Lipids and lipid-like molecules	Glycerophospholipids	Glycerophosphates	1,2-diacylglycerol-3-phosphates	312222	263658	759604	1.69763e+06	786935	1.07171e+06	2.03927e+06	558148	297819	421171	360232	318586	1.59017e+06	1.22176e+06	2.18603e+06
Com_14984_neg	LPS 20:2	--	C26 H48 N O9 P	549.308	9.741	548.3	--	--	--	LMGP03050021	--	--	--	Glycerophospholipids [GP]	Glycerophosphoserines [GP03]	Monoacylglycerophosphoserines [GP0305]	No results	Full match	No results	Lipids and lipid-like molecules	Glycerophospholipids	Glycerophosphoserines	Phosphatidylserines	352377	315296	156994	344798	185598	414267	870128	439076	338657	459261	347956	1.85505e+06	631402	549985	720499
Com_15032_neg	13,14-Dihydro-15-keto Prostaglandin E2	(5Z)-(15S)-11alpha-Hydroxy-9,15-dioxoprostanoate	C20 H32 O5	352.228	7.389	351.22	cpd:C04671	--	--	--	--	--	--	--	--	--	Invalid mass	No results	No results	Lipids and lipid-like molecules	Fatty Acyls	Eicosanoids	Prostaglandins and related compounds	429720	381156	1.74718e+06	140926	1.95865e+06	263180	279993	521751	381313	545747	397932	223163	474215	513105	705239
Com_15118_neg	Tauroursodeoxycholic acid	Tauroursodeoxycholic acid	C26 H45 N O6 S	499.295	4.999	498.288	cpd:C16868	--	HMDB0000874	LMST05040015	Lipids and lipid-like molecules	Steroids and steroid derivatives	Bile acids, alcohols and derivatives	Sterol Lipids [ST]	Steroid conjugates [ST05]	Taurine conjugates [ST0504]	No results	No results	Full match	Lipids and lipid-like molecules	Steroids and steroid derivatives	Bile acids, alcohols and derivatives	Taurinated bile acids and derivatives	604679	3.29942e+06	347914	303894	404038	224145	250887	277925	642564	1.38139e+06	973299	247296	638395	585514	579211
Com_15221_neg	2,3-Dinor-TXB2	--	C18 H30 O6	342.203	9.082	341.195	--	--	HMDB0002904	LMFA03030003	Lipids and lipid-like molecules	Fatty Acyls	Eicosanoids	Fatty Acyls [FA]	Eicosanoids [FA03]	Thromboxanes [FA0303]	No results	No results	Full match	Organic acids and derivatives	Hydroxy acids and derivatives	Medium-chain hydroxy acids and derivatives	Medium-chain hydroxy acids and derivatives	855501	3.32858e+06	847228	495231	1.13691e+06	552278	1.30329e+06	1.06575e+06	828137	1.12395e+06	1.571e+06	2.6239e+06	2.04672e+06	1.6717e+06	1.68895e+06
Com_15493_neg	13,14-dihydro-15-keto-tetranor Prostaglandin D2	--	C16 H26 O5	280.17	8.11	279.163	--	--	--	--	--	--	--	--	--	--	Invalid mass	No results	No results	Organic oxygen compounds	Organooxygen compounds	Alcohols and polyols	Cyclopentanols	1.32469e+06	5.01754e+06	2.88262e+06	659642	1.47028e+06	1.54345e+06	3.13529e+06	6.60052e+06	2.27201e+06	5.09652e+06	6.1642e+06	5.11943e+06	4.8054e+06	4.39445e+06	4.40186e+06
Com_15614_neg	8-iso Prostaglandin F2α Ethanolamide	--	C22 H39 N O5	443.297	4.724	442.29	--	--	--	--	--	--	--	--	--	--	Invalid mass	No results	No results	Lipids and lipid-like molecules	Fatty Acyls	Eicosanoids	Prostaglandins and related compounds	2.0498e+06	2.36226e+06	114183	161638	106993	525240	387915	322412	1.11435e+07	1.12314e+06	6.74807e+06	108205	1.56609e+06	1.3684e+06	1.27771e+06
Com_15826_neg	glutathione disulfide	Glutathione disulfide; GSSG; Oxiglutatione; Oxidized glutathione	C20 H32 N6 O12 S2	612.152	3.568	611.145	cpd:C00127	map00480 Glutathione metabolism;map04216 Ferroptosis;map04918 Thyroid hormone synthesis	HMDB0003337	--	Organic acids and derivatives	Carboxylic acids and derivatives	Amino acids, peptides, and analogues	--	--	--	No results	No results	Full match	Organic acids and derivatives	Carboxylic acids and derivatives	Amino acids, peptides, and analogues	Peptides	86876	109700	92357	367534	71970.2	25647.7	22838.4	42345.9	45273	41604.6	44277.8	24076.1	139710	119164	111806
Com_15845_neg	Lysopc 18:3	--	C26 H48 N O7 P	517.317	9.51	516.31	--	--	--	--	--	--	--	--	--	--	No results	No results	Full match					286241	269780	116046	120935	118372	219910	172521	395726	253546	396117	323704	1.45073e+06	285258	183155	341566
Com_15964_neg	SM 8:1;2O/34:2	--	C47 H91 N2 O6 P	856.666	9.164	855.659	--	--	--	--	--	--	--	--	--	--	No results	Invalid mass	No results					2.08602e+06	1.69367e+06	1.3222e+07	1.54995e+07	1.53706e+07	2.99653e+07	8.12198e+06	1.24745e+07	1.53835e+07	1.03861e+07	2.3644e+07	1.86222e+07	1.18693e+07	8.34314e+06	1.38142e+07
Com_16031_neg	O1-morpholinocarbonyl-3-(trifluoromethyl)-1-benzenecarbohydroximamide	--	C13 H14 F3 N3 O3	363.111	4.494	362.103	--	--	--	--	--	--	--	--	--	--	Invalid mass	No results	No results					399355	334290	3.50955e+06	175245	3.58233e+06	959216	640024	519038	611252	421395	581558	183632	1.61061e+06	1.26958e+06	1.27895e+06
Com_16277_neg	D-Glucosamine	D-Glucosamine; Chitosamine; 2-Amino-2-deoxy-D-glucose	C6 H13 N O5	179.08	4.891	178.073	cpd:C00329	map00520 Amino sugar and nucleotide sugar metabolism;map01100 Metabolic pathways	HMDB0030091	--	Organic oxygen compounds	Organooxygen compounds	Carbohydrates and carbohydrate conjugates	--	--	--	No results	No results	Full match	Organic oxygen compounds	Organooxygen compounds	Carbohydrates and carbohydrate conjugates	Hexoses	304543	315808	123369	175800	104779	807557	180808	173243	431084	276107	389865	1.40124e+06	185931	175887	172423
Com_16290_neg	LPC 16:2	1-Acyl-sn-glycero-3-phosphocholine; 1-Acyl-sn-glycerol-3-phosphocholine; alpha-Acylglycerophosphocholine; 2-Lysolecithin; 2-Lysophosphatidylcholine; 1-Acylglycerophosphocholine	C24 H46 N O7 P	537.306	7.905	536.299	cpd:C04230	map00564 Glycerophospholipid metabolism;map05231 Choline metabolism in cancer	--	--	--	--	--	--	--	--	No results	Invalid mass	No results	Lipids and lipid-like molecules	Glycerophospholipids	Glycerophosphocholines	Phosphocholines	274092	241845	90721.6	1.04663e+06	94331.7	171582	136372	348378	252223	367992	289002	227428	189738	156149	144514
Com_16507_neg	Lysopg 18:1	--	C24 H47 O9 P	510.295	10.232	509.288	--	--	--	--	--	--	--	--	--	--	No results	No results	Full match	Lipids and lipid-like molecules	Glycerophospholipids	Glycerophosphocholines	1-acyl-sn-glycero-3-phosphocholines	164176	116961	354570	441082	381054	805547	1.28524e+06	230964	153934	198052	164993	1.71424e+06	2.24974e+06	1.24173e+06	1.30967e+06
Com_16596_neg	Quinic acid	Quinate; Quinic acid; Kinic acid; Chinic acid; L-Quinic acid; L-Quinate; (-)-Quinic acid	C7 H12 O6	192.064	5.429	229.012	cpd:C00296	map00400 Phenylalanine, tyrosine and tryptophan biosynthesis	HMDB0003072	--	Organic oxygen compounds	Organooxygen compounds	Alcohols and polyols	--	--	--	No results	No results	Full match	Organic oxygen compounds	Organooxygen compounds	Alcohols and polyols	Quinic acids and derivatives	985658	242752	259353	422630	1.08962e+06	236190	240113	983901	498351	809439	653937	419855	436810	654765	432439
Com_16692_neg	Prostaglandin J2	Prostaglandin J2; PGJ2	C20 H30 O4	316.203	7.52	315.196	cpd:C05957	map00590 Arachidonic acid metabolism;map01100 Metabolic pathways;map04726 Serotonergic synapse	HMDB0002710	LMFA03010019	Lipids and lipid-like molecules	Fatty Acyls	Eicosanoids	Fatty Acyls [FA]	Eicosanoids [FA03]	Prostaglandins [FA0301]	Invalid mass	No results	No match	Lipids and lipid-like molecules	Fatty Acyls	Eicosanoids	Prostaglandins and related compounds	1.80899e+06	1.33232e+06	818077	525908	964365	4.21698e+06	3.37567e+06	3.13378e+06	2.56051e+06	3.46395e+06	3.0034e+06	2.42458e+06	2.00202e+06	1.75922e+06	1.89579e+06
Com_16836_neg	Thr-Leu	DSLET; 2-Ser-thr-leu-enkephalin; Enkephalin, Ser(2), Leu(5), Thr(6)-; [D-Ser2,Leu5]Enkephalin-Thr6	C10 H20 N2 O4	232.142	4.859	231.135	cpd:C20165	--	HMDB0259044	--	Organic acids and derivatives	Carboxylic acids and derivatives	Amino acids, peptides, and analogues	--	--	--	No results	No results	Full match	Organic acids and derivatives	Carboxylic acids and derivatives	Amino acids, peptides, and analogues	Dipeptides	961195	979117	3.66597e+06	646056	2.33291e+06	810598	799179	666554	1.36558e+06	929402	1.27298e+06	545453	698596	579624	603011
Com_16918_neg	PC 16:1_16:1	--	C40 H76 N O8 P	775.54	7.87	774.533	--	--	--	--	--	--	--	--	--	--	No results	Invalid mass	No results					1.3127e+07	1.46456e+07	1.69143e+06	2.51267e+06	2.08842e+06	8.08838e+06	1.51042e+06	7.67576e+06	2.86067e+06	3.88443e+06	4.94229e+06	1.78644e+06	1.80259e+06	2.04318e+06	1.63522e+06
Com_17137_neg	Prostaglandin H2	Prostaglandin H2; (5Z,13E)-(15S)-9alpha,11alpha-Epidioxy-15-hydroxyprosta-5,13-dienoate; (5Z,13E,15S)-9alpha,11alpha-Epidioxy-15-hydroxyprosta-5,13-dienoate; PGH2; (5Z,9alpha,11alpha,13E,15S)-9,11-Epidioxy-15-hydroxy-prosta-5,13-dienoate	C20 H32 O5	334.212	7.132	333.205	cpd:C00427	map00590 Arachidonic acid metabolism;map01100 Metabolic pathways;map04611 Platelet activation;map04723 Retrograde endocannabinoid signaling;map04726 Serotonergic synapse;map04921 Oxytocin signaling pathway	HMDB0001381	LMFA03010010	Lipids and lipid-like molecules	Fatty Acyls	Eicosanoids	Fatty Acyls [FA]	Eicosanoids [FA03]	Prostaglandins [FA0301]	Invalid mass	No results	No results	Lipids and lipid-like molecules	Fatty Acyls	Eicosanoids	Prostaglandins and related compounds	3.81777e+06	4.08073e+06	1.99594e+06	1.89618e+06	2.46206e+06	1.25683e+07	1.0386e+07	5.4832e+06	6.49404e+06	6.43435e+06	5.77045e+06	4.97872e+06	5.67675e+06	3.80162e+06	2.82422e+06
Com_17145_neg	PC 16:0_18:2;O	--	C42 H80 N O9 P	819.563	11.605	818.556	--	--	--	--	--	--	--	--	--	--	No results	Invalid mass	No results					409777	325151	148148	709252	221070	312031	330176	565452	442742	603986	559270	4.45845e+06	1.5047e+06	896606	856003
Com_17304_neg	15-keto Prostaglandin E1	(13E)-11alpha-Hydroxy-9,15-dioxoprost-13-enoate	C20 H32 O5	352.225	7.395	351.218	cpd:C04654	--	--	--	--	--	--	--	--	--	Full match	No results	Full match	Lipids and lipid-like molecules	Fatty Acyls	Eicosanoids	Prostaglandins and related compounds	349901	310358	117100	114749	125754	1.45178e+06	1.64743e+06	424837	310485	444377	324018	181711	501921	374039	418828
Com_17373_neg	Prostaglandin E2	Prostaglandin E2; (5Z,13E)-(15S)-11alpha,15-Dihydroxy-9-oxoprosta-5,13-dienoate; (5Z,13E)-(15S)-11alpha,15-Dihydroxy-9-oxoprost-13-enoate; Dinoprostone; PGE2	C20 H32 O5	388.209	4.839	387.201	cpd:C00584	map00590 Arachidonic acid metabolism;map01100 Metabolic pathways;map04024 cAMP signaling pathway;map04080 Neuroactive ligand-receptor interaction;map04726 Serotonergic synapse;map04750 Inflammatory mediator regulation of TRP channels;map04921 Oxytocin signaling pathway;map04923 Regulation of lipolysis in adipocytes;map04924 Renin secretion;map04976 Bile secretion;map05140 Leishmaniasis;map05143 A…	HMDB0001220	LMFA03010003	Lipids and lipid-like molecules	Fatty Acyls	Eicosanoids	Fatty Acyls [FA]	Eicosanoids [FA03]	Prostaglandins [FA0301]	Invalid mass	No results	No results	Lipids and lipid-like molecules	Fatty Acyls	Eicosanoids	Prostaglandins and related compounds	1.62275e+06	1.9886e+06	276961	103646	82983.6	1.14835e+06	1.85277e+06	731558	1.6494e+06	1.5167e+06	1.05294e+06	89018.9	710229	623527	768907
Com_17491_neg	N-Oleoyl Glycine	--	C20 H37 N O3	339.277	9.619	338.27	--	--	HMDB0241916	LMFA08020082	Organoheterocyclic compounds	Diazines	Pyrimidines and pyrimidine derivatives	Fatty Acyls [FA]	Fatty amides [FA08]	N-acyl amines [FA0802]	No results	No results	Full match	Organic acids and derivatives	Carboxylic acids and derivatives	Amino acids, peptides, and analogues	N-acyl-alpha amino acids	233784	200407	381811	649769	421954	174588	142478	296550	214172	332647	263673	801393	709711	687934	700963
Com_17661_neg	Epinephrine bitartrate	--	C13 H19 N O9	333.107	1.486	332.099	--	--	HMDB0000068	--	Benzenoids	Phenols	Benzenediols	--	--	--	No results	No results	Full match	Benzenoids	Phenols	Benzenediols	Catechols	995922	1.30062e+06	656728	806363	606080	685647	646536	857308	1.46876e+06	990971	1.06885e+06	812764	733848	788069	793352
Com_18097_neg	15-Deoxy-Δ12,14-prostaglandin D2	--	C20 H30 O4	316.203	7.96	315.196	--	--	--	--	--	--	--	--	--	--	Invalid mass	No results	No match	Lipids and lipid-like molecules	Fatty Acyls	Eicosanoids	Prostaglandins and related compounds	748177	633187	375457	242071	455644	1.34054e+06	1.35151e+06	1.10865e+06	1.04692e+06	1.60253e+06	1.68591e+06	1.17942e+06	1.00787e+06	804562	833301
Com_18131_neg	dADP	dADP; 2'-Deoxyadenosine 5'-diphosphate	C10 H15 N5 O9 P2	411.034	1.556	410.027	cpd:C00206	map00230 Purine metabolism;map01100 Metabolic pathways	HMDB0001508	--	Nucleosides, nucleotides, and analogues	Purine nucleotides	Purine deoxyribonucleotides	--	--	--	No results	No results	Full match	Nucleosides, nucleotides, and analogues	Purine nucleotides	Purine deoxyribonucleotides	Purine 2'-deoxyribonucleoside diphosphates	830204	792380	346984	698298	459480	413377	354384	631082	541164	710047	503123	587556	487608	497638	490466
Com_18299_neg	FAHFA 20:3/18:2	--	C38 H64 O4	584.478	10.359	583.471	--	--	--	--	--	--	--	--	--	--	No results	Full match	No results					215488	167154	79725.2	83310.2	94647.6	158301	259313	320781	220897	293164	256679	1.41418e+06	670756	553193	413775
Com_18471_neg	Puromycin	Puromycin	C22 H29 N7 O5	471.216	5.223	470.209	cpd:C01610	--	HMDB0256926	--	Nucleosides, nucleotides, and analogues	Purine nucleosides	Purine 3'-deoxyribonucleosides	--	--	--	Invalid mass	No results	No results	Nucleosides, nucleotides, and analogues	Purine nucleosides	Purine 3'-deoxyribonucleosides	Purine 3'-deoxyribonucleosides	1.78827e+06	1.37528e+06	701397	432389	760230	414191	405723	473645	1.23614e+06	1.75293e+06	1.80908e+06	252370	786455	952800	725604
Com_18511_neg	PC O-18:2_22:5	--	C48 H84 N O7 P	863.605	11.71	862.597	--	--	--	--	--	--	--	--	--	--	No results	Invalid mass	No results					1.23662e+06	1.64959e+06	687804	267331	299229	534092	669356	1.24508e+06	2.81038e+06	5.92941e+06	3.83561e+06	1.96972e+06	493172	452973	494432
Com_18748_neg	PC O-16:1_16:1	--	C40 H78 N O7 P	761.563	10.608	760.556	--	--	--	--	--	--	--	--	--	--	No results	Invalid mass	No results					543232	305858	43487.3	71947.3	54989.8	140543	70841.7	255332	1.4558e+06	1.13068e+06	181909	105238	85381.3	108523	80772.4
Com_19254_neg	LPE 19:1	--	C24 H48 N O7 P	493.316	9.917	492.309	--	--	--	LMGP02050019	--	--	--	Glycerophospholipids [GP]	Glycerophosphoethanolamines [GP02]	Monoacylglycerophosphoethanolamines [GP0205]	No results	Full match	Full match	Lipids and lipid-like molecules	Glycerophospholipids	Glycerophosphoethanolamines	1-acyl-sn-glycero-3-phosphoethanolamines	222573	190047	166457	448582	174656	385767	674286	341198	238902	310263	271329	2.16845e+06	1.17706e+06	815160	718079
Com_19561_neg	11-Deoxy prostaglandin F2β	--	C20 H34 O4	338.245	8.068	337.238	--	--	--	--	--	--	--	--	--	--	Full match	No results	No results	Lipids and lipid-like molecules	Fatty Acyls	Eicosanoids	Prostaglandins and related compounds	353914	292024	552927	118567	591916	873735	1.15824e+06	435461	308957	422665	345154	198798	389596	356211	379153
Com_19674_neg	13,14-dihydro-19(R)-hydroxy Prostaglandin E1	--	C20 H36 O6	372.251	6.129	371.244	--	--	--	--	--	--	--	--	--	--	Full match	No results	No results	Lipids and lipid-like molecules	Fatty Acyls	Eicosanoids	Prostaglandins and related compounds	923268	803497	471155	445443	483834	1.62155e+06	1.77602e+06	4.06053e+06	1.27131e+06	2.54485e+06	1.95967e+06	907918	1.02938e+06	1.26879e+06	1.19695e+06
Com_19762_neg	N-Acetyl-aspartic acid	N-Acetyl-L-aspartate; N-Acetyl-L-aspartic acid	C6 H9 N O5	175.047	2.416	174.04	cpd:C01042	map00250 Alanine, aspartate and glutamate metabolism;map01100 Metabolic pathways	--	--	--	--	--	--	--	--	No results	No results	Full match	Organic acids and derivatives	Carboxylic acids and derivatives	Amino acids, peptides, and analogues	Aspartic acid and derivatives	2.25533e+06	905486	1.15956e+07	3.63569e+06	1.39001e+07	1.0498e+07	9.91306e+06	866956	4.28362e+06	6.0942e+06	4.539e+06	6.82507e+06	7.30638e+06	8.37829e+06	8.30754e+06
Com_19890_neg	Punicic Acid	Punicic acid; cis-9,trans-11,cis-13-Octadecatrienoic acid; Trichosanic acid	C18 H30 O2	278.224	8.107	259.206	cpd:C08364	--	HMDB0030963	LMFA01030146	Lipids and lipid-like molecules	Fatty Acyls	Lineolic acids and derivatives	Fatty Acyls [FA]	Fatty Acids and Conjugates [FA01]	Unsaturated fatty acids [FA0103]	No results	No results	Full match	Lipids and lipid-like molecules	Fatty Acyls	Lineolic acids and derivatives	Lineolic acids and derivatives	418336	566001	101132	964243	118926	935495	743856	386785	471867	511642	328708	891069	425814	420751	488924
Com_19953_neg	MGDG O-28:4_18:0	--	C55 H100 O9	964.765	11.174	963.758	--	--	--	--	--	--	--	--	--	--	No results	Invalid mass	No results					83739.4	65604.9	34061.1	87309.1	33812.9	64104.6	145609	124923	83549.9	121120	95174	700332	509013	332114	355968
Com_20036_neg	J147	--	C18 H17 F3 N2 O2	350.125	3.218	349.118	--	--	--	--	--	--	--	--	--	--	No results	No results	Full match	Benzenoids	Benzene and substituted derivatives	Anilides	Anilides	906565	868374	87090.8	146210	80384.4	123356	93516.1	210308	1.93889e+06	573731	2.1192e+06	144734	294837	321431	384508
Com_20164_neg	Diflorasone	--	C22 H28 F2 O5	410.189	2.22	409.181	--	--	HMDB0014368	--	Lipids and lipid-like molecules	Steroids and steroid derivatives	Hydroxysteroids	--	--	--	No results	No results	Full match	Lipids and lipid-like molecules	Steroids and steroid derivatives	Hydroxysteroids	21-hydroxysteroids	522645	996597	150783	169424	212724	186340	192565	152381	1.42395e+06	199332	1.65379e+06	153708	179055	167228	169917
Com_20174_neg	Taurocholic acid	Taurocholate; Taurocholic acid; Cholyltaurine	C26 H45 N O7 S	515.293	5.277	514.286	cpd:C05122	map00120 Primary bile acid biosynthesis;map00430 Taurine and hypotaurine metabolism;map01100 Metabolic pathways;map04976 Bile secretion;map04979 Cholesterol metabolism	HMDB0000036	LMST05040001	Lipids and lipid-like molecules	Steroids and steroid derivatives	Bile acids, alcohols and derivatives	Sterol Lipids [ST]	Steroid conjugates [ST05]	Taurine conjugates [ST0504]	No results	No results	Full match	Lipids and lipid-like molecules	Steroids and steroid derivatives	Bile acids, alcohols and derivatives	Trihydroxy bile acids, alcohols and derivatives	356420	584301	223927	216693	236094	154085	168815	229785	481000	336762	444538	187386	256762	239206	233805
Com_20303_neg	PE O-19:1_16:0	--	C40 H80 N O7 P	717.567	9.7	716.56	--	--	--	--	--	--	--	--	--	--	No results	Full match	No results					3.79352e+06	774796	749459	883968	460291	1.08047e+06	604311	2.50135e+06	885301	7.74663e+06	5.87126e+06	1.04705e+06	1.04919e+06	821484	789632
Com_20383_neg	MAG (18:2)	--	C21 H38 O4	354.276	10.623	353.269	--	--	--	--	--	--	--	--	--	--	No results	No results	Full match	Lipids and lipid-like molecules	Fatty Acyls	Lineolic acids and derivatives	Lineolic acids and derivatives	165877	194818	64035.6	238099	80973.1	124243	98797.9	263289	179187	229651	185074	778411	302157	286003	255601
Com_20841_neg	PC 18:1_19:1	--	C45 H86 N O8 P	1691.23	9.736	844.607	--	--	--	LMGP01011768	--	--	--	Glycerophospholipids [GP]	Glycerophosphocholines [GP01]	Diacylglycerophosphocholines [GP0101]	No results	Invalid mass	No results					470092	2.10945e+06	662841	822270	1.12716e+06	1.10364e+06	617726	2.83167e+06	1.38834e+06	1.26284e+06	4.30071e+06	1.01712e+06	564380	700855	424757
Com_20913_neg	FAHFA 20:1/22:3	--	C42 H74 O4	642.555	11.366	641.548	--	--	--	--	--	--	--	--	--	--	No results	Invalid mass	No results					86391	82749.7	33152.1	31527.7	37457.7	62183	54351.8	110979	75691.5	137293	99593.3	485713	51157.7	50016.7	53122.2
Com_21087_neg	Glycerol 1-hexadecanoate	--	C19 H38 O4	330.276	11.249	329.269	--	--	HMDB0011564	--	Lipids and lipid-like molecules	Glycerolipids	Monoradylglycerols	--	--	--	No results	No results	Full match	Lipids and lipid-like molecules	Glycerolipids	Monoradylglycerols	1-monoacylglycerols	188185	285084	169741	342345	136661	261428	551204	529632	302071	447558	489688	1.40262e+06	618528	543777	613924
Com_21289_neg	Lysopa 16:0	--	C19 H39 O7 P	410.243	8.694	409.236	--	--	--	--	--	--	--	--	--	--	No results	No results	Full match	Lipids and lipid-like molecules	Glycerophospholipids	Glycerophosphates	1-acylglycerol-3-phosphates	131696	109944	424359	66057.7	429311	892824	1.12671e+06	545122	118244	162594	131689	103711	569917	409188	400088
Com_21728_neg	Spiculisporic Acid	--	C17 H28 O6	328.189	6.168	327.181	--	--	--	--	--	--	--	--	--	--	No results	No results	Full match	Organic acids and derivatives	Carboxylic acids and derivatives	Tricarboxylic acids and derivatives	Tricarboxylic acids and derivatives	110044	104987	50006.3	39086.8	47121.7	358593	189636	185681	112157	136487	124734	64580.6	118159	74924.6	65348.3
Com_21731_neg	PG 18:1_18:1;3O	--	C42 H79 O13 P	822.537	8.708	821.529	--	--	--	--	--	--	--	--	--	--	No results	Invalid mass	No results					166593	522859	224920	89946.7	193734	25910.9	22414.6	159109	538307	1.22908e+06	193286	87383	25895.1	23794.9	24511.3
Com_21896_neg	s7p	Sedoheptulose 7-phosphate; D-Sedoheptulose 7-phosphate; D-altro-Heptulose 7-phosphate; altro-Heptulose 7-phosphate	C7 H15 O10 P	290.041	5.414	289.033	cpd:C05382	map00030 Pentose phosphate pathway;map01100 Metabolic pathways;map01200 Carbon metabolism;map01230 Biosynthesis of amino acids	--	--	--	--	--	--	--	--	No results	No results	Full match	Organic oxygen compounds	Organooxygen compounds	Carbohydrates and carbohydrate conjugates	C-glycosyl compounds	358364	347167	367841	156370	425198	346230	351980	297106	512407	393564	465682	465402	272055	269445	256670
Com_22046_neg	UDP-galactose	UDP-alpha-D-galactose; UDP-D-galactose; UDP-galactose; UDP-D-galactopyranose; UDP-alpha-D-galactopyranose	C15 H24 N2 O17 P2	566.055	7.202	565.048	cpd:C00052	map00052 Galactose metabolism;map00520 Amino sugar and nucleotide sugar metabolism;map01100 Metabolic pathways	HMDB0012305	--	Nucleosides, nucleotides, and analogues	Pyrimidine nucleotides	Pyrimidine nucleotide sugars	--	--	--	No results	No results	Full match	Nucleosides, nucleotides, and analogues	Pyrimidine nucleotides	Pyrimidine nucleotide sugars	Pyrimidine nucleotide sugars	1.0078e+06	1.13967e+06	1.24712e+06	808743	527973	517367	504651	957471	672844	1.17225e+06	693531	374444	835626	1.01296e+06	682373
Com_28_neg	Adenosine diphosphate (ADP)	ADP; Adenosine 5'-diphosphate	C10 H15 N5 O10 P2	427.029	1.453	426.022	cpd:C00008	map00190 Oxidative phosphorylation;map00230 Purine metabolism;map01100 Metabolic pathways;map04068 FoxO signaling pathway;map04080 Neuroactive ligand-receptor interaction;map04142 Lysosome;map04152 AMPK signaling pathway;map04611 Platelet activation;map04742 Taste transduction;map04924 Renin secretion;map05012 Parkinson's disease	--	--	--	--	--	--	--	--	Full match	No results	Full match	Nucleosides, nucleotides, and analogues	Purine nucleotides	Purine ribonucleotides	Purine ribonucleoside diphosphates	7.08121e+08	2.43998e+09	9.81708e+07	1.31833e+09	9.67404e+07	1.83838e+08	1.12367e+08	6.00322e+08	3.85934e+08	6.99965e+08	1.04762e+09	8.01156e+08	4.45719e+08	4.57988e+08	4.13339e+08
Com_91_neg	LPE 18:1	--	C23 H46 N O7 P	479.301	9.504	478.293	--	--	--	LMGP02050064	--	--	--	Glycerophospholipids [GP]	Glycerophosphoethanolamines [GP02]	Monoacylglycerophosphoethanolamines [GP0205]	No results	Full match	Full match	Lipids and lipid-like molecules	Glycerophospholipids	Glycerophosphoethanolamines	1-acyl-sn-glycero-3-phosphoethanolamines	1.80013e+07	2.59397e+07	4.59041e+07	1.12377e+08	3.36681e+07	5.6145e+07	7.94991e+07	3.14662e+07	1.69228e+07	8.18851e+06	1.40321e+07	5.30136e+08	1.90274e+08	1.66063e+08	1.69772e+08
Com_11_neg	Xanthine	Xanthine	C5 H4 N4 O2	152.032	2.287	151.025	cpd:C00385	map00230 Purine metabolism;map00232 Caffeine metabolism;map01100 Metabolic pathways	HMDB0000292	--	Organoheterocyclic compounds	Imidazopyrimidines	Purines and purine derivatives	--	--	--	Invalid mass	No results	No results	Organoheterocyclic compounds	Imidazopyrimidines	Purines and purine derivatives	Xanthines	2.9071e+09	4.37878e+09	6.24262e+08	6.54581e+09	4.42547e+08	6.64773e+08	7.4305e+08	1.06486e+09	6.52503e+08	6.07478e+08	5.38091e+08	3.23185e+09	2.36735e+09	2.33695e+09	2.46019e+09
Com_165_neg	LPE 18:0	--	C23 H48 N O7 P	481.316	10.119	480.309	--	--	--	LMGP02050038	--	--	--	Glycerophospholipids [GP]	Glycerophosphoethanolamines [GP02]	Monoacylglycerophosphoethanolamines [GP0205]	No results	Full match	Full match	Lipids and lipid-like molecules	Glycerophospholipids	Glycerophosphoethanolamines	1-acyl-sn-glycero-3-phosphoethanolamines	1.96186e+07	4.81023e+07	8.50288e+07	7.96117e+07	7.98871e+07	7.98866e+07	1.2939e+08	6.50183e+07	3.52955e+07	1.88482e+07	2.78891e+07	3.16878e+08	2.56021e+08	2.0904e+08	2.16319e+08
Com_178_neg	LPC 18:0	1-Acyl-sn-glycero-3-phosphocholine; 1-Acyl-sn-glycerol-3-phosphocholine; alpha-Acylglycerophosphocholine; 2-Lysolecithin; 2-Lysophosphatidylcholine; 1-Acylglycerophosphocholine	C26 H54 N O7 P	569.369	10.226	568.361	cpd:C04230	map00564 Glycerophospholipid metabolism;map05231 Choline metabolism in cancer	--	LMGP01050076	--	--	--	Glycerophospholipids [GP]	Glycerophosphocholines [GP01]	Monoacylglycerophosphocholines [GP0105]	No results	Invalid mass	No results	Lipids and lipid-like molecules	Glycerophospholipids	Glycerophosphocholines	Phosphocholines	1.13707e+07	1.57155e+07	4.93752e+07	5.32775e+07	7.7048e+07	1.54943e+08	2.35997e+08	5.41483e+07	2.95118e+07	1.46733e+07	2.49192e+07	2.69056e+08	2.27883e+08	1.92064e+08	1.92085e+08
Com_3577_neg	Adenylosuccinic acid	N6-(1,2-Dicarboxyethyl)-AMP; N6-(1,2-Dicarboxyethyl)AMP; Adenylosuccinate; Adenylosuccinic acid	C14 H18 N5 O11 P	231.537	4.712	462.067	cpd:C03794	map00230 Purine metabolism;map00250 Alanine, aspartate and glutamate metabolism;map01100 Metabolic pathways	HMDB0248010	--	Nucleosides, nucleotides, and analogues	Purine nucleotides	Purine ribonucleotides	--	--	--	No results	Invalid mass	No results	Nucleosides, nucleotides, and analogues	Purine nucleotides	Purine ribonucleotides	Purine ribonucleoside monophosphates	3.26821e+07	3.73252e+07	7.67216e+07	3.8709e+08	4.17351e+07	3.23973e+07	1.5052e+07	1.56145e+07	4.36106e+06	7.41204e+06	2.39607e+06	4.0101e+07	9.05497e+07	8.43326e+07	8.3687e+07
Com_377_neg	LPE 22:6	--	C27 H44 N O7 P	525.285	8.657	524.278	--	--	--	LMGP02050060	--	--	--	Glycerophospholipids [GP]	Glycerophosphoethanolamines [GP02]	Monoacylglycerophosphoethanolamines [GP0205]	No results	Full match	No results	Lipids and lipid-like molecules	Glycerophospholipids	Glycerophosphoethanolamines	1-acyl-sn-glycero-3-phosphoethanolamines	1.94728e+07	1.64576e+07	4.86624e+06	1.44044e+07	5.80062e+06	1.02574e+07	1.2015e+07	2.0247e+07	1.37888e+07	2.4033e+07	1.71632e+07	1.17114e+08	3.31898e+07	2.68682e+07	3.1356e+07
Com_495_neg	LPE 20:4	--	C25 H44 N O7 P	501.285	8.878	500.278	--	--	--	LMGP02050067	--	--	--	Glycerophospholipids [GP]	Glycerophosphoethanolamines [GP02]	Monoacylglycerophosphoethanolamines [GP0205]	No results	Full match	No results	Lipids and lipid-like molecules	Glycerophospholipids	Glycerophosphoethanolamines	1-acyl-sn-glycero-3-phosphoethanolamines	5.28812e+06	5.72154e+06	8.02488e+06	9.53383e+06	8.39237e+06	7.08412e+06	1.26537e+07	4.83835e+06	6.4192e+06	2.80001e+06	5.3554e+06	8.5099e+07	2.66445e+07	2.37825e+07	2.56542e+07
Com_925_neg	LPE 22:5	--	C27 H46 N O7 P	527.301	9.109	526.293	--	--	--	LMGP02050070	--	--	--	Glycerophospholipids [GP]	Glycerophosphoethanolamines [GP02]	Monoacylglycerophosphoethanolamines [GP0205]	No results	Full match	No results	Lipids and lipid-like molecules	Glycerophospholipids	Glycerophosphoethanolamines	1-acyl-sn-glycero-3-phosphoethanolamines	2.82815e+06	2.16265e+06	4.10418e+06	5.68842e+06	4.71553e+06	3.96099e+06	7.33318e+06	2.29209e+06	2.91906e+06	1.66668e+06	2.73836e+06	5.52397e+07	1.69079e+07	1.48067e+07	1.53104e+07
Com_730_neg	Serotonin	Serotonin; 3-(2-Aminoethyl)-1H-indol-5-ol; 5-Hydroxytryptamine; Enteramine	C10 H12 N2 O	176.095	5.242	221.093	cpd:C00780	map00380 Tryptophan metabolism;map01100 Metabolic pathways;map04024 cAMP signaling pathway;map04080 Neuroactive ligand-receptor interaction;map04540 Gap junction;map04721 Synaptic vesicle cycle;map04726 Serotonergic synapse;map04742 Taste transduction;map04750 Inflammatory mediator regulation of TRP channels;map04976 Bile secretion	HMDB0000259	--	Organoheterocyclic compounds	Indoles and derivatives	Tryptamines and derivatives	--	--	--	No results	No results	Full match	Organoheterocyclic compounds	Indoles and derivatives	Tryptamines and derivatives	Serotonins	6.94116e+07	6.289e+07	1.14564e+08	3.40946e+07	1.20097e+08	1.33723e+07	2.87171e+07	8.08792e+06	1.0238e+08	6.15586e+07	9.65767e+07	2.25564e+07	6.38435e+07	6.13391e+07	6.03211e+07
Com_518_neg	Folinic acid	Folinic acid; Leucovorin; 5-Formyltetrahydrofolate; L(-)-5-Formyl-5,6,7,8-tetrahydrofolic acid	C20 H23 N7 O7	473.166	5.011	472.158	cpd:C03479	map00670 One carbon pool by folate;map01100 Metabolic pathways	HMDB0001562	--	Organoheterocyclic compounds	Pteridines and derivatives	Pterins and derivatives	--	--	--	Full match	No results	No results	Organoheterocyclic compounds	Pteridines and derivatives	Pterins and derivatives	Tetrahydrofolic acids	4.01939e+07	2.82954e+07	1.863e+07	5.75129e+07	8.40657e+06	538811	313071	5.03896e+06	9.70278e+06	4.13369e+07	1.3573e+07	5.93334e+06	2.37675e+07	2.15825e+07	2.21675e+07
Com_5032_neg	13(S)-HOTrE	13(S)-HOT; (9Z,11E,15Z)-(13S)-Hydroxyoctadeca-9,11,15-trienoate; (9Z,11E,15Z)-(13S)-13-Hydroxyoctadeca-9,11,15-trienoic acid; (9Z,11E,13S,15Z)-13-Hydroxyoctadeca-9,11,15-trienoic acid; 13(S)-HOTrE	C18 H30 O3	294.219	7.773	293.212	cpd:C16316	map00592 alpha-Linolenic acid metabolism	--	--	--	--	--	--	--	--	Full match	No results	Full match	Lipids and lipid-like molecules	Fatty Acyls	Lineolic acids and derivatives	Lineolic acids and derivatives	1.5264e+07	1.41684e+07	7.45586e+06	4.35018e+06	7.46445e+06	1.89959e+07	7.49882e+06	1.04295e+07	1.39644e+07	1.51213e+07	1.72612e+07	1.35448e+07	6.38352e+06	6.80546e+06	5.76473e+06
Com_133_neg	N-lactoyl-phenylalanine	--	C12 H15 N O4	237.1	5.671	236.092	--	--	HMDB0062175	--	Organic acids and derivatives	Carboxylic acids and derivatives	Amino acids, peptides, and analogues	--	--	--	No results	No results	Full match	Organic acids and derivatives	Carboxylic acids and derivatives	Amino acids, peptides, and analogues	Phenylalanine and derivatives	3.65478e+06	4.74393e+06	1.49027e+07	2.0147e+08	1.89914e+07	1.32748e+07	1.25589e+07	8.9077e+06	3.32838e+06	3.60412e+06	644826	5.82524e+07	3.97754e+07	4.00145e+07	3.82409e+07
Com_92_neg	Arachidonic acid	Arachidonate; Arachidonic acid; (5Z,8Z,11Z,14Z)-Icosatetraenoic acid; cis-5,8,11,14-Eicosatetraenoic acid	C20 H32 O2	304.24	9.877	303.233	cpd:C00219	map00590 Arachidonic acid metabolism;map00591 Linoleic acid metabolism;map01040 Biosynthesis of unsaturated fatty acids;map01100 Metabolic pathways;map04216 Ferroptosis;map04217 Necroptosis;map04270 Vascular smooth muscle contraction;map04611 Platelet activation;map04664 Fc epsilon RI signaling pathway;map04666 Fc gamma R-mediated phagocytosis;map04723 Retrograde endocannabinoid signaling;map0472…	HMDB0001043	LMFA01030001	Lipids and lipid-like molecules	Fatty Acyls	Fatty acids and conjugates	Fatty Acyls [FA]	Fatty Acids and Conjugates [FA01]	Unsaturated fatty acids [FA0103]	Full match	No results	Full match	Lipids and lipid-like molecules	Fatty Acyls	Fatty acids and conjugates	Long-chain fatty acids	2.93397e+07	4.04676e+07	6.69133e+07	3.3235e+07	7.16389e+07	7.94728e+07	2.23758e+08	5.20012e+07	7.57493e+07	1.88801e+07	5.13499e+07	5.38909e+08	3.04053e+08	2.58269e+08	2.35258e+08
Com_2581_neg	N6-Succinyl Adenosine	--	C14 H17 N5 O8	383.108	5.034	382.1	--	--	HMDB0255303	--	Organic acids and derivatives	Carboxylic acids and derivatives	Dicarboxylic acids and derivatives	--	--	--	No results	No results	Full match	Nucleosides, nucleotides, and analogues	Purine nucleosides	Not available	Purine nucleosides	1.74569e+06	2.03873e+06	1.37347e+07	7.62201e+07	1.70404e+07	1.65197e+07	1.42217e+07	5.13403e+06	696029	547854	718491	5.33215e+06	1.86917e+07	1.73552e+07	1.69378e+07
Com_169_neg	5-Methyluridine	--	C10 H14 N2 O6	258.085	2.452	257.077	--	--	HMDB0000884	--	Nucleosides, nucleotides, and analogues	Pyrimidine nucleosides	-	--	--	--	No results	No results	Full match	Nucleosides, nucleotides, and analogues	Pyrimidine nucleosides	Not available	Pyrimidine nucleosides	6.92837e+06	5.28945e+06	3.45302e+08	3.34849e+07	4.37718e+08	2.20021e+08	2.48134e+08	4.76076e+07	1.79682e+07	1.92324e+07	2.01013e+07	8.22841e+07	1.28318e+08	1.31329e+08	1.47466e+08
Com_62_neg	all-cis-4,7,10,13,16-Docosapentaenoic acid	--	C22 H34 O2	330.256	10.087	329.248	--	--	--	--	--	--	--	--	--	--	Full match	No results	Full match	Lipids and lipid-like molecules	Fatty Acyls	Fatty acids and conjugates	Very long-chain fatty acids	1.01291e+07	1.47989e+07	3.09678e+07	2.36976e+07	4.95196e+07	4.37571e+07	1.14909e+08	1.63736e+07	7.66838e+07	1.40689e+07	4.03082e+07	8.60547e+08	2.31847e+08	1.83669e+08	1.90322e+08
Com_1077_neg	Sebacic acid	Sebacic acid; Decanedioic acid	C10 H18 O4	202.12	5.524	201.113	cpd:C08277	--	HMDB0000792	LMFA01170006	Lipids and lipid-like molecules	Fatty Acyls	Fatty acids and conjugates	Fatty Acyls [FA]	Fatty Acids and Conjugates [FA01]	Dicarboxylic acids [FA0117]	No results	No results	Full match	Lipids and lipid-like molecules	Fatty Acyls	Fatty acids and conjugates	Medium-chain fatty acids	2.77226e+07	1.99871e+07	2.79284e+07	5.74285e+06	8.75515e+06	2.91603e+07	2.20031e+07	5.34343e+07	1.30382e+07	3.55609e+07	2.19792e+07	1.14756e+07	1.90418e+07	1.88274e+07	1.50162e+07
Com_4692_neg	13,14-Dihydro prostaglandin E1	--	C20 H36 O5	356.256	6.428	355.249	--	--	--	--	--	--	--	--	--	--	Full match	No results	No results	Lipids and lipid-like molecules	Fatty Acyls	Eicosanoids	Prostaglandins and related compounds	569421	494708	779829	193228	4.336e+06	9.83003e+06	5.84304e+06	9.36097e+06	6.73647e+06	7.1922e+06	6.91508e+06	4.46976e+06	3.95777e+06	3.59791e+06	3.63098e+06
Com_14513_neg	D-Fructose 1,6-bisphosphate	D-Fructose 1,6-bisphosphate	C6 H14 O12 P2	339.995	1.883	338.988	cpd:C00354	map00400 Phenylalanine, tyrosine and tryptophan biosynthesis;map01100 Metabolic pathways;map01200 Carbon metabolism;map04152 AMPK signaling pathway;map04922 Glucagon signaling pathway;map05230 Central carbon metabolism in cancer	HMDB0001058	--	Organic oxygen compounds	Organooxygen compounds	Carbohydrates and carbohydrate conjugates	--	--	--	No results	No results	Full match					1.03449e+07	5.52277e+06	1.18177e+07	1.96276e+07	2.52676e+06	6.98945e+06	2.7858e+06	6.47498e+07	9.03049e+07	1.94289e+08	6.28879e+07	4.54255e+07	2.06875e+07	2.47562e+07	2.42175e+07
Com_211_neg	8Z,11Z,14Z-Eicosatrienoic acid	(8Z,11Z,14Z)-Icosatrienoic acid; Dihomo-gamma-linolenic acid; (Z,Z,Z)-8,11,14-Eicosatrienoic acid; (Z,Z,Z)-8,11,14-Icosatrienoic acid; (Z,Z,Z)-8,11,14-Eicosatrienoate; (Z,Z,Z)-8,11,14-Icosatrienoate; 8,11,14-Eicosatrienoate; 8,11,14-Icosatrienoate	C20 H34 O2	306.255	10.407	305.248	cpd:C03242	map00591 Linoleic acid metabolism;map01040 Biosynthesis of unsaturated fatty acids;map01100 Metabolic pathways	HMDB0002925	LMFA01030158	Lipids and lipid-like molecules	Fatty Acyls	Fatty acids and conjugates	Fatty Acyls [FA]	Fatty Acids and Conjugates [FA01]	Unsaturated fatty acids [FA0103]	Full match	No results	Full match	Lipids and lipid-like molecules	Fatty Acyls	Fatty acids and conjugates	Long-chain fatty acids	8.03166e+06	1.08513e+07	1.57028e+07	1.64971e+07	1.6294e+07	2.15471e+07	6.10412e+07	1.13222e+07	2.4671e+07	5.83429e+06	1.30552e+07	1.74596e+08	9.65146e+07	7.39662e+07	7.90042e+07
Com_2345_neg	Lysops 22:6	--	C28 H44 N O9 P	569.273	8.87	568.266	--	--	--	--	--	--	--	--	--	--	No results	No results	Full match	Lipids and lipid-like molecules	Glycerophospholipids	Glycerophosphoethanolamines	2-acyl-sn-glycero-3-phosphoethanolamines	1.28679e+06	1.29911e+06	1.60347e+06	2.50082e+06	1.59648e+06	2.10769e+06	4.09253e+06	1.14202e+06	1.59336e+06	562813	871071	2.56979e+07	6.6205e+06	5.98002e+06	6.24226e+06
Com_1446_neg	LPE 16:1	--	C21 H42 N O7 P	451.27	8.637	450.262	--	--	--	LMGP02050037	--	--	--	Glycerophospholipids [GP]	Glycerophosphoethanolamines [GP02]	Monoacylglycerophosphoethanolamines [GP0205]	No results	Full match	No results	Lipids and lipid-like molecules	Glycerophospholipids	Glycerophosphoethanolamines	1-acyl-sn-glycero-3-phosphoethanolamines	2.49057e+06	2.99758e+06	4.91392e+06	1.39557e+07	3.46753e+06	4.6142e+06	7.94468e+06	2.83027e+06	1.57507e+06	636140	1.45167e+06	4.54756e+07	1.95734e+07	1.72689e+07	1.95095e+07
Com_1655_neg	gamma-Glutamylcysteine	gamma-L-Glutamyl-L-cysteine; L-gamma-Glutamylcysteine; 5-L-Glutamyl-L-cysteine; gamma-Glutamylcysteine	C8 H14 N2 O5 S	250.062	1.61	249.055	cpd:C00669	map00480 Glutathione metabolism;map01100 Metabolic pathways;map04216 Ferroptosis	HMDB0001049	--	Organic acids and derivatives	Carboxylic acids and derivatives	Amino acids, peptides, and analogues	--	--	--	No results	No results	Full match	Organic acids and derivatives	Carboxylic acids and derivatives	Amino acids, peptides, and analogues	N-acyl-alpha amino acids	6.44577e+06	5.97006e+06	2.01051e+07	1.23663e+07	1.60898e+07	9.15921e+06	1.24264e+07	3.0109e+06	5.93013e+06	4.63948e+06	5.88539e+06	8.87321e+06	1.19712e+07	1.25208e+07	1.22941e+07
Com_6567_neg	5-Hydroxytryptophan	5-Hydroxytryptophan; 5-HTP	C11 H12 N2 O3	220.088	2.941	219.08	cpd:C01017	--	HMDB0000472	--	Organoheterocyclic compounds	Indoles and derivatives	Tryptamines and derivatives	--	--	--	Invalid mass	No results	No results	Organoheterocyclic compounds	Indoles and derivatives	Tryptamines and derivatives	Serotonins	2.43514e+07	2.51247e+07	561270	6.42138e+06	433573	367731	341047	542105	2.69572e+07	1.99536e+07	1.79934e+07	922361	4.97765e+06	5.97264e+06	5.60536e+06
Com_4361_neg	Cystine	Cystine; Dicysteine; alpha-Diamino-beta-dithiolactic acid	C6 H12 N2 O4 S2	240.023	1.226	239.016	cpd:C01420	--	HMDB0250712	--	Organic acids and derivatives	Carboxylic acids and derivatives	Amino acids, peptides, and analogues	--	--	--	No results	No results	Full match	Organic acids and derivatives	Carboxylic acids and derivatives	Amino acids, peptides, and analogues	L-cysteine-S-conjugates	6.56196e+06	6.67805e+06	2.70013e+06	5.59498e+06	1.04542e+06	7.92033e+06	4.082e+06	9.6066e+06	3.30036e+07	4.39661e+07	2.35089e+07	7.26123e+06	8.84871e+06	8.5911e+06	8.68521e+06
Com_2221_neg	S-(Methyl)Glutathione	--	C11 H19 N3 O6 S	321.099	2.853	320.092	--	--	--	--	--	--	--	--	--	--	No results	No results	Full match	Organic acids and derivatives	Carboxylic acids and derivatives	Amino acids, peptides, and analogues	Peptides	1.0612e+06	1.71548e+06	2.37348e+06	2.12976e+07	1.0673e+06	386361	196128	304463	637691	648478	507901	616838	2.52838e+06	3.6279e+06	2.94832e+06
Com_355_neg	L-Aspartic acid	L-Aspartate; L-Aspartic acid; 2-Aminosuccinic acid; L-Asp	C4 H7 N O4	133.037	1.372	132.029	cpd:C00049	map00220 Arginine biosynthesis;map00250 Alanine, aspartate and glutamate metabolism;map00260 Glycine, serine and threonine metabolism;map00270 Cysteine and methionine metabolism;map00340 Histidine metabolism;map00410 beta-Alanine metabolism;map00760 Nicotinate and nicotinamide metabolism;map00770 Pantothenate and CoA biosynthesis;map00970 Aminoacyl-tRNA biosynthesis;map01100 Metabolic pathways	HMDB0000191	--	Organic acids and derivatives	Carboxylic acids and derivatives	Amino acids, peptides, and analogues	--	--	--	Invalid mass	Invalid mass	No results	Organic acids and derivatives	Carboxylic acids and derivatives	Amino acids, peptides, and analogues	Aspartic acid and derivatives	6.72508e+07	1.17303e+08	1.90077e+07	1.32023e+08	1.89618e+07	2.44747e+07	2.96983e+07	3.12082e+07	3.21599e+07	5.11378e+07	2.95629e+07	5.25921e+07	5.17373e+07	5.37738e+07	5.18049e+07
Com_14241_neg	Lysops 22:5	--	C28 H46 N O9 P	571.288	9.288	570.281	--	--	--	--	--	--	--	--	--	--	No results	No results	Full match	Lipids and lipid-like molecules	Glycerophospholipids	Glycerophosphoethanolamines	2-acyl-sn-glycero-3-phosphoethanolamines	266686	230059	917839	1.3486e+06	824309	394495	1.43051e+06	409718	255615	388401	309183	2.34455e+06	2.67485e+06	2.39259e+06	2.58651e+06
Com_2697_neg	LPE 18:2	--	C23 H44 N O7 P	477.285	8.958	476.278	--	--	--	LMGP02050041	--	--	--	Glycerophospholipids [GP]	Glycerophosphoethanolamines [GP02]	Monoacylglycerophosphoethanolamines [GP0205]	No results	Full match	Full match	Lipids and lipid-like molecules	Glycerophospholipids	Glycerophosphoethanolamines	1-acyl-sn-glycero-3-phosphoethanolamines	652875	696563	1.81587e+06	4.04395e+06	1.66989e+06	1.86681e+06	3.05701e+06	1.10717e+06	776953	508965	454473	2.25662e+07	7.93714e+06	7.08174e+06	6.7436e+06
Com_172_neg	Asp-Phe methyl ester	--	C14 H18 N2 O5	294.121	5.029	293.114	--	--	--	--	--	--	--	--	--	--	No results	No results	Full match					1.15682e+08	1.50891e+08	2.78798e+07	1.21554e+08	1.89205e+07	2.71071e+07	2.27225e+07	8.12989e+06	1.02669e+08	1.02051e+08	8.04919e+07	8.32598e+07	6.54503e+07	6.47411e+07	6.2374e+07
Com_3377_neg	N-acetyl-L-ornithine	N-Acetylornithine; N2-Acetyl-L-ornithine	C7 H14 N2 O3	174.1	1.477	173.092	cpd:C00437	map00220 Arginine biosynthesis;map01100 Metabolic pathways;map01210 2-Oxocarboxylic acid metabolism;map01230 Biosynthesis of amino acids	HMDB0240589	--	Organic acids and derivatives	Carboxylic acids and derivatives	Amino acids, peptides, and analogues	--	--	--	No results	No results	Full match	Organic acids and derivatives	Carboxylic acids and derivatives	Amino acids, peptides, and analogues	N-acyl-L-alpha-amino acids	9.66637e+06	7.76388e+06	1.32269e+07	8.04466e+06	1.33813e+07	9.11646e+06	1.40314e+07	4.31639e+06	7.19903e+06	1.63429e+07	1.23665e+07	9.51933e+06	1.13795e+07	1.18155e+07	1.23608e+07
Com_2107_neg	Gamma-Glu-Leu	--	C11 H20 N2 O5	260.137	5.492	241.119	--	--	HMDB0011171	--	Organic acids and derivatives	Carboxylic acids and derivatives	Amino acids, peptides, and analogues	--	--	--	No results	No results	Full match	Organic acids and derivatives	Carboxylic acids and derivatives	Amino acids, peptides, and analogues	Dipeptides	3.1133e+07	2.2539e+07	3.59631e+07	1.60776e+07	2.8773e+07	2.35369e+07	1.6091e+07	1.88364e+07	3.15747e+07	3.73995e+07	3.9592e+07	1.47613e+07	2.32319e+07	2.40213e+07	2.39207e+07
Com_2071_neg	Ala-Gln	--	C8 H15 N3 O4	217.106	1.466	216.098	--	--	HMDB0248109	--	Organic acids and derivatives	Carboxylic acids and derivatives	Amino acids, peptides, and analogues	--	--	--	No results	No results	Full match	Organic acids and derivatives	Carboxylic acids and derivatives	Amino acids, peptides, and analogues	Peptides	2.56189e+07	3.77718e+07	4.12265e+06	1.37798e+07	1.61277e+06	971951	1.1733e+06	1.1655e+06	2.45544e+07	3.44352e+07	2.1411e+07	5.48623e+06	8.88121e+06	9.46119e+06	9.73528e+06
Com_745_neg	Acetylcarnitine	O-Acetylcarnitine; O-Acetyl-L-carnitine	C9 H17 N O4	203.115	4.342	202.108	cpd:C02571	map04931 Insulin resistance	HMDB0240773	LMFA07070060	Lipids and lipid-like molecules	Fatty Acyls	Fatty acid esters	Fatty Acyls [FA]	Fatty esters [FA07]	Fatty acyl carnitines [FA0707]	No results	No results	Full match	Lipids and lipid-like molecules	Fatty Acyls	Fatty acid esters	Acyl carnitines	1.16265e+06	1.03776e+06	1.50762e+08	9.56644e+06	1.94129e+08	4.09802e+07	6.56505e+07	1.01131e+07	5.67571e+06	4.7311e+06	5.9986e+06	1.83447e+07	7.08018e+07	1.18457e+08	1.21091e+08
Com_275_neg	2-Furoic acid	2-Furoate; 2-Furoic acid; 2-Furancarboxylic acid; Pyromucic acid	C5 H4 O3	112.015	2.242	111.008	cpd:C01546	--	HMDB0000617	--	Organoheterocyclic compounds	Furans	Furoic acid and derivatives	--	--	--	Invalid mass	Invalid mass	No results	Organoheterocyclic compounds	Furans	Furoic acid and derivatives	Furoic acids	1.56456e+07	1.71653e+07	5.85803e+07	1.58632e+07	1.94787e+08	1.04508e+08	9.09709e+07	7.89443e+07	1.88982e+07	1.96687e+07	1.79136e+07	1.65255e+07	7.81553e+07	9.06012e+07	1.02149e+08
Com_3693_neg	LPC 20:1	1-Acyl-sn-glycero-3-phosphocholine; 1-Acyl-sn-glycerol-3-phosphocholine; alpha-Acylglycerophosphocholine; 2-Lysolecithin; 2-Lysophosphatidylcholine; 1-Acylglycerophosphocholine	C28 H56 N O7 P	595.385	10.405	594.377	cpd:C04230	map00564 Glycerophospholipid metabolism;map05231 Choline metabolism in cancer	--	LMGP01050131	--	--	--	Glycerophospholipids [GP]	Glycerophosphocholines [GP01]	Monoacylglycerophosphocholines [GP0105]	No results	Invalid mass	No results	Lipids and lipid-like molecules	Glycerophospholipids	Glycerophosphocholines	Phosphocholines	552160	780006	1.69552e+06	3.05963e+06	2.05273e+06	3.2265e+06	5.49338e+06	1.4921e+06	466978	184206	163226	9.28346e+06	7.04886e+06	4.60341e+06	5.31088e+06
Com_3302_neg	Tetradecanedioic acid	--	C14 H26 O4	258.183	6.985	257.175	--	--	HMDB0000872	LMFA01170018	Lipids and lipid-like molecules	Fatty Acyls	Fatty acids and conjugates	Fatty Acyls [FA]	Fatty Acids and Conjugates [FA01]	Dicarboxylic acids [FA0117]	Full match	No results	Full match	Lipids and lipid-like molecules	Fatty Acyls	Fatty acids and conjugates	Long-chain fatty acids	1.12272e+07	1.01984e+07	1.04248e+07	6.10715e+06	1.05521e+07	9.87269e+06	1.2084e+07	1.57641e+07	1.00662e+07	1.43309e+07	1.01947e+07	6.00261e+06	1.03455e+07	9.72668e+06	9.80338e+06
Com_345_neg	10-Nitrolinoleate	10-Nitrolinoleic acid; 10-nitro-9-cis,12-cis-octadecadienoic acid; 10-nitro-9-cis,12-cis-octadecadienoate; (9E,12Z)-10-Nitrooctadeca-9,12-dienoic acid	C18 H31 N O4	325.225	6.267	324.218	cpd:C13800	--	HMDB0005049	--	Lipids and lipid-like molecules	Fatty Acyls	Lineolic acids and derivatives	--	--	--	Full match	No results	No results	Lipids and lipid-like molecules	Fatty Acyls	Lineolic acids and derivatives	Lineolic acids and derivatives	1.60746e+08	1.27664e+08	9.25514e+07	2.25679e+07	3.24279e+07	8.49763e+07	8.86212e+07	2.37783e+08	6.94581e+07	1.66592e+08	1.16029e+08	3.20013e+07	7.8561e+07	7.49785e+07	7.64428e+07
Com_5472_neg	LPC O-18:0	--	C26 H56 N O6 P	555.39	10.785	554.382	--	--	--	LMGP01060014	--	--	--	Glycerophospholipids [GP]	Glycerophosphocholines [GP01]	Monoalkylglycerophosphocholines [GP0106]	No results	Invalid mass	No results					329874	716589	2.11064e+06	1.32966e+06	2.9528e+06	4.13391e+06	7.79359e+06	2.40142e+06	609612	245210	395789	2.24205e+06	6.82397e+06	5.54115e+06	6.55701e+06
Com_3182_neg	H-Gly-Pro-OH	--	C7 H12 N2 O3	172.084	1.48	217.082	--	--	--	--	--	--	--	--	--	--	No results	No results	Full match	Organic acids and derivatives	Carboxylic acids and derivatives	Amino acids, peptides, and analogues	Dipeptides	2.4961e+07	4.34293e+07	8.43101e+06	2.5303e+07	5.55418e+06	2.38734e+06	2.77668e+06	1.67434e+06	1.99595e+07	2.68147e+07	1.66303e+07	1.44464e+07	1.18059e+07	1.2787e+07	1.20342e+07
Com_329_neg	Eicosapentaenoic acid	(5Z,8Z,11Z,14Z,17Z)-Icosapentaenoic acid; (5Z,8Z,11Z,14Z,17Z)-Eicosapentaenoic acid; Eicosapentaenoic acid; 5,8,11,14,17-Icosapentaenoic acid; (5Z,8Z,11Z,14Z,17Z)-Eicosapentaenoate	C20 H30 O2	302.224	9.385	301.217	cpd:C06428	map01040 Biosynthesis of unsaturated fatty acids	HMDB0001999	--	Lipids and lipid-like molecules	Fatty Acyls	Fatty acids and conjugates	--	--	--	Full match	No results	Full match	Lipids and lipid-like molecules	Fatty Acyls	Fatty acids and conjugates	Long-chain fatty acids	9.80645e+06	1.16344e+07	1.69771e+07	6.57979e+06	2.57963e+07	3.72271e+07	7.32534e+07	3.05733e+07	3.4062e+07	1.34607e+07	2.73047e+07	1.3404e+08	5.78068e+07	5.01618e+07	5.22018e+07
Com_1624_neg	(R)-3-Hydroxy myristic acid	--	C14 H28 O3	244.203	7.321	243.196	--	--	--	--	--	--	--	--	--	--	Full match	No results	No results	Lipids and lipid-like molecules	Fatty Acyls	Fatty acids and conjugates	Long-chain fatty acids	2.40034e+07	2.38804e+07	3.9594e+06	1.65892e+07	1.93827e+06	9.62988e+06	6.55284e+06	6.78707e+06	7.5434e+06	7.04362e+06	6.85359e+06	1.3612e+07	1.04131e+07	8.94649e+06	9.63436e+06
Com_509_neg	LPC 16:1	1-Acyl-sn-glycero-3-phosphocholine; 1-Acyl-sn-glycerol-3-phosphocholine; alpha-Acylglycerophosphocholine; 2-Lysolecithin; 2-Lysophosphatidylcholine; 1-Acylglycerophosphocholine	C24 H48 N O7 P	539.322	8.692	538.315	cpd:C04230	map00564 Glycerophospholipid metabolism;map05231 Choline metabolism in cancer	--	LMGP01050022	--	--	--	Glycerophospholipids [GP]	Glycerophosphocholines [GP01]	Monoacylglycerophosphocholines [GP0105]	No results	Invalid mass	No results	Lipids and lipid-like molecules	Glycerophospholipids	Glycerophosphocholines	Phosphocholines	1.36922e+07	1.52807e+07	3.65117e+07	5.37814e+07	2.89283e+07	2.68385e+07	5.25789e+07	1.40279e+07	1.07395e+07	4.90795e+06	7.9971e+06	1.28994e+08	8.00161e+07	6.93302e+07	7.66936e+07
Com_2646_neg	Porphobilinogen	Porphobilinogen	C10 H14 N2 O4	226.095	4.98	225.088	cpd:C00931	map00860 Porphyrin and chlorophyll metabolism;map01100 Metabolic pathways	HMDB0000245	--	Organic nitrogen compounds	Organonitrogen compounds	Amines	--	--	--	Full match	No results	Full match	Organic nitrogen compounds	Organonitrogen compounds	Amines	Aralkylamines	3.41262e+06	2.4436e+06	9.78995e+06	6.22778e+06	1.07402e+07	7.59376e+06	9.304e+06	4.44927e+06	1.99644e+06	2.88196e+06	2.79645e+06	7.48233e+06	5.28095e+06	5.73614e+06	5.44293e+06
Com_7021_neg	LPC 14:1	1-Acyl-sn-glycero-3-phosphocholine; 1-Acyl-sn-glycerol-3-phosphocholine; alpha-Acylglycerophosphocholine; 2-Lysolecithin; 2-Lysophosphatidylcholine; 1-Acylglycerophosphocholine	C22 H44 N O7 P	511.291	7.814	510.283	cpd:C04230	map00564 Glycerophospholipid metabolism;map05231 Choline metabolism in cancer	--	LMGP01050014	--	--	--	Glycerophospholipids [GP]	Glycerophosphocholines [GP01]	Monoacylglycerophosphocholines [GP0105]	No results	Invalid mass	No results	Lipids and lipid-like molecules	Glycerophospholipids	Glycerophosphocholines	Phosphocholines	1.27248e+06	1.55075e+06	1.44594e+06	4.74613e+06	781812	808126	1.14926e+06	466278	360840	472386	406762	5.01994e+06	2.96658e+06	2.69378e+06	2.7001e+06
Com_5334_neg	N-Acetylsphingosine	--	C20 H39 N O3	341.293	8.534	340.285	--	--	HMDB0247781	LMSP02010014	Lipids and lipid-like molecules	Sphingolipids	Ceramides	Sphingolipids [SP]	Ceramides [SP02]	N-acylsphingosines (ceramides) [SP0201]	Full match	No results	No results	Lipids and lipid-like molecules	Sphingolipids	Ceramides	Ceramides	4.17878e+06	3.27181e+06	6.41452e+06	1.32189e+06	4.14169e+06	1.33705e+06	6.55997e+06	8.01736e+06	2.84489e+06	3.69523e+06	4.68482e+06	6.97115e+06	4.29285e+06	6.40588e+06	6.95758e+06
Com_107_neg	LPC 16:0	1-Acyl-sn-glycero-3-phosphocholine; 1-Acyl-sn-glycerol-3-phosphocholine; alpha-Acylglycerophosphocholine; 2-Lysolecithin; 2-Lysophosphatidylcholine; 1-Acylglycerophosphocholine	C24 H50 N O7 P	541.337	9.358	540.33	cpd:C04230	map00564 Glycerophospholipid metabolism;map05231 Choline metabolism in cancer	--	LMGP01050113	--	--	--	Glycerophospholipids [GP]	Glycerophosphocholines [GP01]	Monoacylglycerophosphocholines [GP0105]	No results	Invalid mass	No results	Lipids and lipid-like molecules	Glycerophospholipids	Glycerophosphocholines	Phosphocholines	2.48495e+07	3.71739e+07	1.35729e+08	1.18856e+08	1.48882e+08	2.19318e+08	3.92444e+08	7.02141e+07	3.77676e+07	1.63165e+07	2.65392e+07	3.87723e+08	3.64225e+08	3.05475e+08	3.12198e+08
Com_16302_neg	LPC 22:3	1-Acyl-sn-glycero-3-phosphocholine; 1-Acyl-sn-glycerol-3-phosphocholine; alpha-Acylglycerophosphocholine; 2-Lysolecithin; 2-Lysophosphatidylcholine; 1-Acylglycerophosphocholine	C30 H56 N O7 P	619.385	10.195	618.378	cpd:C04230	map00564 Glycerophospholipid metabolism;map05231 Choline metabolism in cancer	--	--	--	--	--	--	--	--	No results	Invalid mass	No results	Lipids and lipid-like molecules	Glycerophospholipids	Glycerophosphocholines	Phosphocholines	309084	247186	122934	144228	148498	246849	507325	428353	281836	379457	313896	1.98939e+06	694030	494720	553642
Com_1589_neg	N-Acetyl-Dl-glutamic acid	--	C7 H11 N O5	189.063	2.231	188.056	--	--	--	--	--	--	--	--	--	--	No results	No results	Full match	Organic acids and derivatives	Carboxylic acids and derivatives	Amino acids, peptides, and analogues	Glutamic acid and derivatives	2.74885e+06	3.85351e+06	6.39296e+06	2.09466e+07	3.23161e+06	595019	1.61596e+06	1.2036e+06	3.19608e+06	1.94006e+06	2.1436e+06	5.54941e+06	4.12694e+06	4.32965e+06	4.57578e+06
Com_216_neg	Cytidine-5'-monophosphate	CMP; Cytidine-5'-monophosphate; Cytidylic acid	C9 H14 N3 O8 P	287.075	1.473	322.044	cpd:C00055	map00240 Pyrimidine metabolism;map01100 Metabolic pathways	HMDB0000095	--	Nucleosides, nucleotides, and analogues	Pyrimidine nucleotides	Pyrimidine ribonucleotides	--	--	--	No results	Invalid mass	No results	Nucleosides, nucleotides, and analogues	Pyrimidine nucleotides	Pyrimidine ribonucleotides	Pyrimidine ribonucleoside monophosphates	3.24745e+08	4.24899e+08	7.18305e+07	1.92361e+08	5.9899e+07	5.44511e+08	4.39658e+08	3.9115e+08	3.64232e+08	5.05323e+08	5.02641e+08	2.42275e+08	3.17603e+08	2.96012e+08	2.8548e+08
Com_2115_neg	Biocytin	Biocytin; N6-D-Biotinyl-L-lysine; epsilon-N-Biotinyl-L-lysine	C16 H28 N4 O4 S	372.179	6.814	371.172	cpd:C05552	map00780 Biotin metabolism;map01100 Metabolic pathways;map04977 Vitamin digestion and absorption	HMDB0003134	--	Organic acids and derivatives	Carboxylic acids and derivatives	Amino acids, peptides, and analogues	--	--	--	Invalid mass	No results	No results	Organic acids and derivatives	Carboxylic acids and derivatives	Amino acids, peptides, and analogues	L-alpha-amino acids	291841	240153	116318	88761.1	112300	1.01371e+06	1.75289e+07	364468	286728	387201	283882	161496	1.43753e+06	1.61253e+06	1.54023e+06
Com_1670_neg	Lysope 16:0	--	C21 H44 N O7 P	453.285	9.072	452.278	--	--	--	--	--	--	--	--	--	--	No results	No results	Full match	Lipids and lipid-like molecules	Glycerophospholipids	Glycerophosphoethanolamines	1-(1Z-alkenyl)-glycero-3-phosphoethanolamines	1.84131e+06	1.57917e+06	1.96923e+06	4.60803e+06	1.94009e+06	3.07148e+06	3.58027e+06	3.14782e+06	1.38261e+06	1.81609e+06	1.45375e+06	2.2401e+07	9.66534e+06	7.91497e+06	7.35227e+06
Com_663_neg	Sedoheptulose 1,7-bisphosphate	Sedoheptulose 1,7-bisphosphate; D-Sedoheptulose 1,7-bisphosphate; D-altro-Heptulose 1,7-biphosphate	C7 H16 O13 P2	370.006	1.196	368.999	cpd:C00447	map01100 Metabolic pathways;map01200 Carbon metabolism	HMDB0060274	--	Organic oxygen compounds	Organooxygen compounds	Carbohydrates and carbohydrate conjugates	--	--	--	No results	No results	Full match					3.67619e+07	5.9351e+07	1.97748e+07	6.99342e+07	916588	8.22666e+06	1.7443e+06	2.51951e+07	4.75236e+07	4.62728e+07	3.64576e+07	7.47642e+07	3.20565e+07	3.38969e+07	3.58157e+07
Com_844_neg	LPC 22:6	1-Acyl-sn-glycero-3-phosphocholine; 1-Acyl-sn-glycerol-3-phosphocholine; alpha-Acylglycerophosphocholine; 2-Lysolecithin; 2-Lysophosphatidylcholine; 1-Acylglycerophosphocholine	C30 H50 N O7 P	613.338	8.864	612.33	cpd:C04230	map00564 Glycerophospholipid metabolism;map05231 Choline metabolism in cancer	--	LMGP01050056	--	--	--	Glycerophospholipids [GP]	Glycerophosphocholines [GP01]	Monoacylglycerophosphocholines [GP0105]	No results	Invalid mass	No results	Lipids and lipid-like molecules	Glycerophospholipids	Glycerophosphocholines	Phosphocholines	1.72606e+06	1.94111e+06	4.38888e+06	5.57772e+06	5.28582e+06	7.35251e+06	1.50819e+07	2.73376e+06	4.52833e+06	1.8931e+06	3.50158e+06	5.09187e+07	1.69396e+07	1.47675e+07	1.54376e+07
Com_14158_neg	Chenodeoxycholic acid-3-beta-D-glucuronide	--	C30 H48 O10	568.324	5.397	567.316	--	--	--	--	--	--	--	--	--	--	No results	No results	Full match					9.77097e+06	4.61323e+06	8.55961e+07	1.36753e+06	6.03483e+07	3.4625e+06	2.10799e+07	6.09262e+06	1.5851e+07	9.7086e+06	2.58071e+07	2.90958e+06	2.49294e+07	2.4186e+07	2.2467e+07
Com_14931_neg	L-Saccharopine	N6-(L-1,3-Dicarboxypropyl)-L-lysine; Saccharopine; L-Saccharopine; N-[(S)-5-Amino-5-carboxypentyl]-L-glutamic acid	C11 H20 N2 O6	276.132	5.177	275.125	cpd:C00449	map00310 Lysine degradation;map01100 Metabolic pathways;map01230 Biosynthesis of amino acids	HMDB0000279	--	Organic acids and derivatives	Carboxylic acids and derivatives	Amino acids, peptides, and analogues	--	--	--	No results	No results	Full match	Organic acids and derivatives	Carboxylic acids and derivatives	Amino acids, peptides, and analogues	Glutamic acid and derivatives	1.22534e+06	665502	904807	716432	1.01128e+06	139891	330876	134424	1.62293e+06	1.20336e+06	2.31689e+06	411207	865533	686433	746025
Com_7267_neg	Isobutyryl carnitine	--	C11 H21 N O4	231.146	5.517	230.139	--	--	--	--	--	--	--	--	--	--	No results	No results	Full match	Lipids and lipid-like molecules	Fatty Acyls	Fatty acid esters	Acyl carnitines	7.29185e+06	1.63327e+06	9.47989e+06	3.26329e+06	2.53104e+06	5.70644e+06	6.87147e+06	1.63095e+07	2.87965e+06	7.37409e+06	5.61242e+06	5.02323e+06	7.10163e+06	7.23427e+06	6.02286e+06
Com_9078_neg	beta-Nicotinamide adenine dinucleotide phosphate	NADP+; NADP; Nicotinamide adenine dinucleotide phosphate; beta-Nicotinamide adenine dinucleotide phosphate; TPN; Triphosphopyridine nucleotide; beta-NADP+	C21 H28 N7 O17 P3	743.074	1.541	742.066	cpd:C00006	map00480 Glutathione metabolism;map00760 Nicotinate and nicotinamide metabolism;map01100 Metabolic pathways;map04918 Thyroid hormone synthesis;map04925 Aldosterone synthesis and secretion	HMDB0304435	--	Nucleosides, nucleotides, and analogues	(5'->5')-dinucleotides	-	--	--	--	No results	No results	Full match	Nucleosides, nucleotides, and analogues	(5'-&gt;5')-dinucleotides	Not available	(5'-&gt;5')-dinucleotides	1.50345e+07	1.80808e+07	4.38346e+06	8.30689e+06	2.12216e+06	863732	829921	8.13302e+06	1.09729e+07	1.32982e+07	5.58404e+06	4.51569e+06	7.27552e+06	7.50103e+06	7.51662e+06
Com_4852_neg	Levodopa	3,4-Dihydroxy-L-phenylalanine; L-Dopa; 3-Hydroxy-L-tyrosine; L-beta-(3,4-Dihydroxyphenyl)alanine; Levodopa; Dihydroxy-L-phenylalanine	C9 H11 N O4	197.068	2.784	196.061	cpd:C00355	map00350 Tyrosine metabolism;map01100 Metabolic pathways;map04728 Dopaminergic synapse;map04917 Prolactin signaling pathway;map05012 Parkinson's disease;map05030 Cocaine addiction;map05031 Amphetamine addiction;map05034 Alcoholism	HMDB0000181	--	Organic acids and derivatives	Carboxylic acids and derivatives	Amino acids, peptides, and analogues	--	--	--	No results	No results	Full match					2.25155e+07	3.28569e+07	3.25621e+07	4.37807e+07	3.24667e+07	2.19103e+07	2.77054e+07	1.59115e+07	1.93504e+07	6.60122e+06	1.74012e+07	2.35942e+07	2.38114e+07	2.75114e+07	2.90896e+07
Com_974_neg	Deoxycytidine	Deoxycytidine; 2'-Deoxycytidine	C9 H13 N3 O4	227.09	5.032	272.089	cpd:C00881	map00240 Pyrimidine metabolism	HMDB0000014	--	Nucleosides, nucleotides, and analogues	Pyrimidine nucleosides	Pyrimidine 2'-deoxyribonucleosides	--	--	--	No results	No results	Full match	Nucleosides, nucleotides, and analogues	Pyrimidine nucleotides	Pyrimidine deoxyribonucleotides	Pyrimidine 2'-deoxyribonucleoside monophosphates	2.50152e+06	2.51196e+06	3.55729e+07	1.07454e+07	3.85252e+07	1.06796e+06	882943	2.13611e+06	862416	1.44987e+06	630545	7.15636e+06	1.41277e+07	1.41719e+07	1.42726e+07
Com_7592_neg	1-Palmitoyl-Sn-Glycero-3-Phosphocholine	1-Acyl-sn-glycero-3-phosphocholine; 1-Acyl-sn-glycerol-3-phosphocholine; alpha-Acylglycerophosphocholine; 2-Lysolecithin; 2-Lysophosphatidylcholine; 1-Acylglycerophosphocholine	C24 H50 N O7 P	495.332	9.777	494.324	cpd:C04230	map00564 Glycerophospholipid metabolism;map05231 Choline metabolism in cancer	HMDB0010382	--	Lipids and lipid-like molecules	Glycerophospholipids	Glycerophosphocholines	--	--	--	No results	No results	Full match	Lipids and lipid-like molecules	Glycerophospholipids	Glycerophosphocholines	1-acyl-sn-glycero-3-phosphocholines	339710	303962	1.01442e+06	396831	1.91747e+06	6.10099e+06	8.65215e+06	1.19375e+06	626199	442751	560402	5.99588e+06	6.57478e+06	3.77947e+06	5.22574e+06
Com_10665_neg	Ethyl chrysanthemumate	--	C12 H20 O2	196.146	5.769	195.138	--	--	--	--	--	--	--	--	--	--	No results	No results	Full match	Lipids and lipid-like molecules	Prenol lipids	Monoterpenoids	Monocyclic monoterpenoids	2.90327e+06	1.48862e+06	1.07103e+06	571398	1.19317e+06	2.77419e+06	2.07664e+06	5.39393e+06	5.11598e+06	6.01639e+06	3.87272e+06	1.72222e+06	1.68965e+06	1.31978e+06	1.27304e+06
Com_1871_neg	L-Palmitoylcarnitine	L-Palmitoylcarnitine	C23 H45 N O4	399.334	8.979	398.327	cpd:C02990	map00071 Fatty acid degradation;map01212 Fatty acid metabolism	HMDB0240774	LMFA07070004	Lipids and lipid-like molecules	Fatty Acyls	Fatty acid esters	Fatty Acyls [FA]	Fatty esters [FA07]	Fatty acyl carnitines [FA0707]	No results	No results	Full match	Lipids and lipid-like molecules	Fatty Acyls	Fatty acid esters	Acyl carnitines	6.90296e+06	8.68431e+06	2.37905e+07	1.15856e+07	1.61538e+07	2.46476e+06	1.35188e+07	2.00514e+06	9.42314e+06	1.76888e+06	3.50711e+06	3.77313e+07	4.11772e+07	3.65564e+07	3.58789e+07
Com_2257_neg	L-Tryptophan	L-Tryptophan; Tryptophan; (S)-alpha-Amino-beta-(3-indolyl)-propionic acid	C11 H12 N2 O2	204.089	5.99	203.082	cpd:C00078	map00260 Glycine, serine and threonine metabolism;map00380 Tryptophan metabolism;map00400 Phenylalanine, tyrosine and tryptophan biosynthesis;map00970 Aminoacyl-tRNA biosynthesis;map01100 Metabolic pathways;map01210 2-Oxocarboxylic acid metabolism;map01230 Biosynthesis of amino acids;map04726 Serotonergic synapse;map04974 Protein digestion and absorption;map04978 Mineral absorption;map05143 Afric…	HMDB0000929	--	Organoheterocyclic compounds	Indoles and derivatives	Indolyl carboxylic acids and derivatives	--	--	--	No results	No results	Full match	Organoheterocyclic compounds	Indoles and derivatives	Indolyl carboxylic acids and derivatives	Indolyl carboxylic acids and derivatives	841226	1.00185e+06	1.67555e+06	2.01513e+06	1.65577e+06	1.18903e+07	1.71799e+07	3.34814e+06	3.13034e+06	2.4436e+06	3.64158e+06	7.01177e+06	4.37334e+06	3.91882e+06	3.85295e+06
Com_15180_neg	Nonadecanoic acid	Nonadecanoic acid; Nonadecylic acid	C19 H38 O2	298.287	11.477	297.28	cpd:C16535	--	HMDB0000772	LMFA01010019	Lipids and lipid-like molecules	Fatty Acyls	Fatty acids and conjugates	Fatty Acyls [FA]	Fatty Acids and Conjugates [FA01]	Straight chain fatty acids [FA0101]	No results	No results	Full match	Lipids and lipid-like molecules	Fatty Acyls	Fatty acids and conjugates	Long-chain fatty acids	86480.8	206313	338020	254271	260394	147191	488026	111953	216668	110111	83054.9	1.6274e+06	943262	966798	1.01589e+06
Com_14412_neg	Homo-Gamma-Linolenic Acid (C20:3)	--	C20 H34 O2	306.255	10.013	305.248	--	--	--	--	--	--	--	--	--	--	No results	No results	Full match	Lipids and lipid-like molecules	Fatty Acyls	Fatty acids and conjugates	Long-chain fatty acids	222003	196244	98221	219795	94492.8	161103	122011	321650	238550	309309	227332	1.93015e+06	604128	479854	501741
Com_7643_neg	Dimetghyl 4-Hydroxyisophthalate	--	C10 H10 O5	210.052	5.522	209.045	--	--	--	--	--	--	--	--	--	--	No results	No results	Full match					9.0299e+06	5.2642e+06	2.61255e+06	1.87693e+06	2.87386e+06	7.96551e+06	4.03461e+06	1.11934e+07	6.39873e+06	5.81757e+06	7.12943e+06	5.26356e+06	4.71169e+06	4.31705e+06	3.8895e+06
Com_7314_neg	5-Aminosalicylic Acid	--	C7 H7 N O3	153.043	5.843	305.079	--	--	HMDB0014389	--	Benzenoids	Benzene and substituted derivatives	Benzoic acids and derivatives	--	--	--	No results	No results	Full match	Benzenoids	Benzene and substituted derivatives	Benzoic acids and derivatives	Aminobenzoic acids	989644	1.58666e+06	3.1043e+06	3.63285e+06	5.03093e+06	7.98981e+06	8.43798e+06	9.57648e+06	1.8156e+06	5.32992e+06	2.17634e+06	5.55043e+06	6.53458e+06	5.92151e+06	6.21369e+06
meta_intensity_pos_hmdb_kegg_lipidmaps
Compound_ID	Name	Other_name(Kegg_name)	Formula	Molecular Weight	RT [min]	m/z	Kegg_ID	KEGG_pathway	HMDB_ID	Lipidmaps_ID	SuperClass(HMDB)	Class(HMDB)	SubClass(HMDB)	CATEGORY(Lipidmaps)	MAIN_CLASS(Lipidmaps)	SUB_CLASS(Lipidmaps)	mzCloud_Results	mzVault_Results	MassList_Results	Class_I	Class_II	Class_III	Class_IV	pos_Cunc1	pos_Cunc2	pos_Cunc3	pos_Cunc4	pos_CuEC1	pos_CuEC2	pos_CuEC3	pos_CuEC4	pos_Cu3nc1	pos_Cu3nc2	pos_Cu3nc3	pos_Cu3nc4	pos_QC1	pos_QC2	pos_QC3
Com_3_pos	Creatine	Creatine; alpha-Methylguanidino acetic acid; Methylglycocyamine	C4 H9 N3 O2	131.07	1.44	132.077	cpd:C00300	map00260 Glycine, serine and threonine metabolism;map00330 Arginine and proline metabolism;map01100 Metabolic pathways	HMDB0000064	--	Organic acids and derivatives	Carboxylic acids and derivatives	Amino acids, peptides, and analogues	--	--	--	Full match	Full match	Full match	Organic acids and derivatives	Carboxylic acids and derivatives	Amino acids, peptides, and analogues	Alpha amino acids and derivatives	6.52404e+09	1.00755e+10	8.17677e+09	3.77156e+10	7.22049e+09	2.90656e+09	1.77806e+09	2.44156e+09	6.70153e+09	9.45481e+09	5.84567e+09	1.57493e+10	9.54718e+09	9.01947e+09	9.72899e+09
Com_8_pos	Nicotinamide	Nicotinamide; Nicotinic acid amide; Niacinamide; Vitamin PP	C6 H6 N2 O	122.048	2.085	123.055	cpd:C00153	map00760 Nicotinate and nicotinamide metabolism;map01100 Metabolic pathways;map04977 Vitamin digestion and absorption	HMDB0001406	--	Organoheterocyclic compounds	Pyridines and derivatives	Pyridinecarboxylic acids and derivatives	--	--	--	Full match	Full match	Full match	Organoheterocyclic compounds	Pyridines and derivatives	Pyridinecarboxylic acids and derivatives	Nicotinamides	8.30676e+09	9.80181e+09	3.88639e+09	1.78168e+10	3.7687e+09	3.75629e+09	2.21421e+09	3.27066e+09	5.77998e+09	5.7922e+09	4.97345e+09	8.27641e+09	5.65986e+09	5.7466e+09	6.00644e+09
Com_18_pos	Proline	Proline	C5 H9 N O2	115.064	1.465	116.071	cpd:C16435	--	HMDB0003411	--	Organic acids and derivatives	Carboxylic acids and derivatives	Amino acids, peptides, and analogues	--	--	--	Full match	Full match	Full match	Organic acids and derivatives	Carboxylic acids and derivatives	Amino acids, peptides, and analogues	Proline and derivatives	2.32441e+09	3.89107e+09	3.31531e+09	1.06585e+10	3.64537e+09	2.36671e+09	2.29207e+09	1.60503e+09	1.84399e+09	2.68147e+09	1.93836e+09	3.47862e+09	3.1601e+09	3.00101e+09	3.04913e+09
Com_24_pos	L-Pyroglutamic acid	5-Oxoproline; Pidolic acid; Pyroglutamic acid; 5-Pyrrolidone-2-carboxylic acid; Pyroglutamate; 5-Oxo-L-proline; L-Pyroglutamic acid; L-5-Pyrrolidone-2-carboxylic acid	C5 H7 N O3	129.043	2.429	130.05	cpd:C01879	map00480 Glutathione metabolism	HMDB0000267	--	Organic acids and derivatives	Carboxylic acids and derivatives	Amino acids, peptides, and analogues	--	--	--	Full match	Full match	Full match	Organic acids and derivatives	Carboxylic acids and derivatives	Amino acids, peptides, and analogues	Alpha amino acids and derivatives	2.76875e+09	2.94011e+09	1.45777e+10	7.69624e+09	1.62569e+10	1.40492e+10	1.50191e+10	7.22064e+09	4.17387e+09	4.03249e+09	4.88557e+09	4.42311e+09	7.87421e+09	8.25982e+09	8.04686e+09
Com_29_pos	L-Norleucine	L-Norleucine; L-Aminohexanoic acid; L-Aminohexanoate; L-2-Aminohexanoic acid; L-2-Aminohexanoate; (S)-2-Aminohexanoic acid	C6 H13 N O2	131.095	3.986	132.102	cpd:C01933	--	HMDB0001645	--	Organic acids and derivatives	Carboxylic acids and derivatives	Amino acids, peptides, and analogues	--	--	--	Full match	Full match	Full match	Organic acids and derivatives	Carboxylic acids and derivatives	Amino acids, peptides, and analogues	L-alpha-amino acids	7.67225e+09	1.00533e+10	8.84357e+09	1.27219e+10	1.00369e+10	8.09765e+09	8.59566e+09	3.64096e+09	7.79649e+09	6.44778e+09	7.57106e+09	5.765e+09	6.9368e+09	7.08077e+09	6.72137e+09
Com_64_pos	Methionine	L-Methionine; Methionine; L-2-Amino-4methylthiobutyric acid	C5 H11 N O2 S	149.051	2.137	150.058	cpd:C00073	map00270 Cysteine and methionine metabolism;map00970 Aminoacyl-tRNA biosynthesis;map01100 Metabolic pathways;map01210 2-Oxocarboxylic acid metabolism;map01230 Biosynthesis of amino acids;map01523 Antifolate resistance;map04974 Protein digestion and absorption;map04978 Mineral absorption;map05230 Central carbon metabolism in cancer	HMDB0033951	--	Organic acids and derivatives	Carboxylic acids and derivatives	Amino acids, peptides, and analogues	--	--	--	Full match	Full match	Full match	Organic acids and derivatives	Carboxylic acids and derivatives	Amino acids, peptides, and analogues	Methionine and derivatives	3.14899e+09	4.67446e+09	2.83086e+09	6.1107e+09	3.13966e+09	2.67132e+09	2.23676e+09	1.33687e+09	2.6421e+09	1.81742e+09	2.13127e+09	2.08006e+09	2.55197e+09	2.59223e+09	2.49009e+09
Com_82_pos	N3,N4-Dimethyl-L-arginine	--	C8 H18 N4 O2	202.143	1.481	203.15	--	--	--	--	--	--	--	--	--	--	Full match	Full match	Full match	Organic acids and derivatives	Carboxylic acids and derivatives	Amino acids, peptides, and analogues	Arginine and derivatives	4.88486e+08	6.89427e+08	2.40731e+08	1.91265e+09	1.93618e+08	1.0289e+08	1.15379e+08	1.99271e+08	1.86021e+08	2.39155e+08	1.90355e+08	6.53461e+08	4.21529e+08	4.40956e+08	4.28744e+08
Com_88_pos	4-Hydroxybenzaldehyde	4-Hydroxybenzaldehyde; p-Hydroxybenzaldehyde	C7 H6 O2	122.037	2.947	123.044	cpd:C00633	map01100 Metabolic pathways	HMDB0011718	--	Organic oxygen compounds	Organooxygen compounds	Carbonyl compounds	--	--	--	Full match	Full match	Full match	Organic oxygen compounds	Organooxygen compounds	Carbonyl compounds	Hydroxybenzaldehydes	1.41458e+09	2.18178e+09	2.27454e+09	2.72242e+09	1.90977e+09	1.99752e+09	1.66717e+09	9.49735e+08	1.44543e+09	1.06292e+09	1.58734e+09	1.25396e+09	1.43969e+09	1.5123e+09	1.43489e+09
Com_104_pos	2-Hydroxycinnamic acid	trans-2-Hydroxycinnamate; trans-2-Hydroxycinnamic acid; 2-Hydroxycinnamate; 2-Coumaric acid; o-Coumaric acid; 2-Coumarate	C9 H8 O3	164.047	2.968	165.055	cpd:C01772	map00360 Phenylalanine metabolism	HMDB0002641	--	Phenylpropanoids and polyketides	Cinnamic acids and derivatives	Hydroxycinnamic acids and derivatives	--	--	--	Full match	Full match	Full match	Phenylpropanoids and polyketides	Cinnamic acids and derivatives	Hydroxycinnamic acids and derivatives	Hydroxycinnamic acids	1.39329e+09	2.28127e+09	2.51429e+09	3.05009e+09	2.07146e+09	2.0684e+09	1.7248e+09	7.68352e+08	1.47012e+09	9.42165e+08	1.56118e+09	1.33029e+09	1.53378e+09	1.60339e+09	1.51435e+09
Com_117_pos	1-Stearoylglycerol	--	C21 H42 O4	358.308	10.544	381.297	--	--	HMDB0244009	--	Lipids and lipid-like molecules	Fatty Acyls	Fatty alcohols	--	--	--	Full match	Full match	No results	Lipids and lipid-like molecules	Glycerolipids	Monoradylglycerols	1-monoacylglycerols	3.31426e+07	3.23904e+07	9.18747e+07	2.58788e+08	1.01769e+08	1.54857e+08	2.55571e+08	7.75235e+07	7.09187e+07	8.4097e+07	8.55105e+07	1.12012e+09	2.44674e+08	3.44754e+08	3.58342e+08
Com_139_pos	Pyridoxine	Pyridoxine; Pyridoxol	C8 H11 N O3	169.074	2.506	170.081	cpd:C00314	map00750 Vitamin B6 metabolism;map01100 Metabolic pathways	HMDB0000239	--	Organoheterocyclic compounds	Pyridines and derivatives	Pyridoxines	--	--	--	Full match	Full match	Full match	Organoheterocyclic compounds	Pyridines and derivatives	Pyridoxines	Pyridoxines	1.3748e+08	7.31252e+07	1.15991e+09	1.98634e+08	1.18598e+09	1.09543e+09	1.20832e+09	4.66835e+08	1.77542e+08	1.89159e+08	2.27547e+08	2.04584e+08	5.26633e+08	5.52863e+08	5.49538e+08
Com_158_pos	DL-Carnitine	--	C7 H15 N O3	161.105	1.374	162.112	--	--	HMDB0000062	--	Organic nitrogen compounds	Organonitrogen compounds	Quaternary ammonium salts	--	--	--	Full match	Full match	Full match	Organic nitrogen compounds	Organonitrogen compounds	Quaternary ammonium salts	Carnitines	3.44842e+08	4.41686e+08	2.24031e+08	8.09611e+08	2.51365e+08	1.60347e+08	1.35517e+08	1.57397e+08	2.77544e+08	3.1657e+08	2.60732e+08	3.34429e+08	2.73973e+08	3.03418e+08	2.96835e+08
Com_169_pos	Acetyl-L-carnitine	--	C9 H17 N O4	203.116	1.983	204.123	--	--	HMDB0240773	LMFA07070050	Lipids and lipid-like molecules	Fatty Acyls	Fatty acid esters	Fatty Acyls [FA]	Fatty esters [FA07]	Fatty acyl carnitines [FA0707]	Full match	Full match	Full match	Lipids and lipid-like molecules	Fatty Acyls	Fatty acid esters	Acyl carnitines	6.12051e+08	5.87822e+08	2.53235e+08	9.82578e+08	1.73449e+08	8.53638e+07	7.91545e+07	1.16322e+08	5.39964e+08	5.49625e+08	4.21899e+08	6.19047e+08	3.17335e+08	3.18339e+08	3.22522e+08
Com_183_pos	Coumarin	Coumarin; Coumarine; Cumarin; 2H-1-Benzopyran-2-one; 1,2-Benzopyrone; 2-Propenoic acid, 3-(2-hydroxyphenyl)-, delta-lactone; 5,6-Benzo-2-pyrone; Benzo-alpha-pyrone; cis-o-Coumarinic acid lactone; Coumarinic anhydride; o-Hydroxycinnamic acid lactone; Rattex; Tonka bean camphor	C9 H6 O2	146.037	2.941	147.044	cpd:C05851	--	HMDB0001218	--	Phenylpropanoids and polyketides	Coumarins and derivatives	-	--	--	--	Full match	Full match	Full match	Phenylpropanoids and polyketides	Coumarins and derivatives	Not available	Coumarins and derivatives	5.00468e+08	8.35028e+08	9.05695e+08	1.09597e+09	7.48949e+08	7.5297e+08	6.29837e+08	2.98727e+08	5.3044e+08	3.4447e+08	5.78376e+08	4.89005e+08	5.53395e+08	5.84391e+08	5.45445e+08
Com_186_pos	L-Threonine	L-Threonine; 2-Amino-3-hydroxybutyric acid	C4 H9 N O3	119.058	1.354	120.066	cpd:C00188	map00260 Glycine, serine and threonine metabolism;map00290 Valine, leucine and isoleucine biosynthesis;map00860 Porphyrin and chlorophyll metabolism;map00970 Aminoacyl-tRNA biosynthesis;map01100 Metabolic pathways;map01230 Biosynthesis of amino acids;map02010 ABC transporters;map04974 Protein digestion and absorption;map04978 Mineral absorption	HMDB0000167	--	Organic acids and derivatives	Carboxylic acids and derivatives	Amino acids, peptides, and analogues	--	--	--	Full match	Full match	Full match	Organic acids and derivatives	Carboxylic acids and derivatives	Amino acids, peptides, and analogues	L-alpha-amino acids	1.75301e+08	2.9123e+08	3.43073e+08	7.70089e+08	4.4514e+08	3.07029e+08	3.86619e+08	1.49655e+08	1.63034e+08	2.47008e+08	1.78737e+08	2.45857e+08	3.34413e+08	3.62812e+08	3.56598e+08
Com_193_pos	DL-Lysine	Lysine	C6 H14 N2 O2	146.106	1.213	147.113	cpd:C16440	--	--	--	--	--	--	--	--	--	Full match	Full match	Full match	Organic acids and derivatives	Carboxylic acids and derivatives	Amino acids, peptides, and analogues	Alpha amino acids	3.46117e+08	5.63577e+08	2.71588e+08	3.59195e+08	3.05447e+08	3.46702e+08	4.05237e+08	2.28119e+08	3.37192e+08	5.66555e+08	6.02185e+08	1.78449e+08	2.4741e+08	2.69314e+08	3.05801e+08
Com_205_pos	Cytosine	Cytosine	C4 H5 N3 O	111.044	1.745	112.051	cpd:C00380	map00240 Pyrimidine metabolism;map01100 Metabolic pathways	HMDB0000630	--	Organoheterocyclic compounds	Diazines	Pyrimidines and pyrimidine derivatives	--	--	--	Full match	Full match	Full match	Organoheterocyclic compounds	Diazines	Pyrimidines and pyrimidine derivatives	Pyrimidones	4.43426e+08	4.24993e+08	2.34421e+08	2.78202e+08	1.90789e+08	2.50609e+09	2.1223e+09	1.33972e+09	5.96425e+08	5.24532e+08	1.11392e+09	8.76311e+07	4.68211e+08	5.41776e+08	5.03616e+08
Com_250_pos	6-Methylnicotinamide	--	C7 H8 N2 O	136.064	1.368	137.071	--	--	HMDB0013704	--	Organoheterocyclic compounds	Pyridines and derivatives	Pyridinecarboxylic acids and derivatives	--	--	--	Full match	Full match	No results	Organoheterocyclic compounds	Pyridines and derivatives	Pyridinecarboxylic acids and derivatives	Nicotinamides	4.7918e+08	5.93626e+08	2.69297e+07	4.9907e+08	2.85065e+07	1.45795e+08	6.80001e+07	2.16228e+08	4.26541e+08	4.8595e+08	3.96992e+08	2.03265e+08	1.82588e+08	2.03177e+08	1.99774e+08
Com_303_pos	Salsolinol	(-)-Salsolinol; 6,7-Isoquinolinediol, 1,2,3,4-tetrahydro-1-methyl-, (S)-; Salsolinol	C10 H13 N O2	179.095	5.444	180.102	cpd:C09642	--	HMDB0042012	--	Organoheterocyclic compounds	Tetrahydroisoquinolines	-	--	--	--	Full match	Full match	No results	Organoheterocyclic compounds	Tetrahydroisoquinolines	Not available	Tetrahydroisoquinolines	1.72381e+07	1.45432e+07	2.51837e+08	1.671e+07	3.84374e+08	1.21238e+08	1.07837e+08	4.2757e+07	2.12831e+07	2.21272e+07	2.18475e+07	2.6475e+07	9.03742e+07	8.89346e+07	7.93696e+07
Com_353_pos	Paracetamol	Acetaminophen; Paracetamol	C8 H9 N O2	151.063	2.509	152.071	cpd:C06804	map04976 Bile secretion	HMDB0001859	--	Benzenoids	Phenols	1-hydroxy-2-unsubstituted benzenoids	--	--	--	Full match	Full match	Full match	Benzenoids	Phenols	1-hydroxy-2-unsubstituted benzenoids	1-hydroxy-2-unsubstituted benzenoids	8.03295e+07	2.9683e+08	4.02071e+08	8.04878e+07	4.15011e+08	4.06242e+08	4.26988e+08	2.49468e+08	9.95519e+07	1.94822e+08	1.11983e+08	7.64581e+07	1.94991e+08	2.09365e+08	2.03471e+08
Com_513_pos	N-Benzylformamide	N-Benzylformamide	C8 H9 N O	135.069	5.442	136.076	cpd:C15561	--	HMDB0304423	--	Benzenoids	Benzene and substituted derivatives	-	--	--	--	Full match	Full match	No results	Benzenoids	Benzene and substituted derivatives	Not available	Benzene and substituted derivatives	1.99166e+08	7.73078e+07	8.39887e+07	3.48859e+07	9.34149e+07	2.98948e+08	2.99779e+08	1.40905e+08	1.38749e+08	9.52362e+07	2.85717e+08	5.55203e+07	6.35244e+07	7.27473e+07	7.12071e+07
Com_603_pos	3'-Adenosine monophosphate (3'-AMP)	3'-AMP; 3'-Adenylic acid; 3'-Adenosine monophosphate; Adenosine-3'-monophosphate; Adenosine 3'-phosphate; AMP 3'-phosphate	C10 H14 N5 O7 P	347.063	3.45	348.07	cpd:C01367	map00230 Purine metabolism	--	--	--	--	--	--	--	--	Full match	Full match	Full match	Nucleosides, nucleotides, and analogues	Ribonucleoside 3'-phosphates	Not available	Ribonucleoside 3'-phosphates	1.64545e+08	1.65377e+08	6.51296e+07	2.5427e+08	3.86169e+07	1.07553e+08	3.41824e+07	9.03205e+07	7.17513e+07	1.77965e+08	7.2603e+07	1.78711e+08	1.05456e+08	9.58544e+07	8.57784e+07
Com_770_pos	Choline	Choline; Bilineurine	C5 H13 N O	103.1	10.129	104.107	cpd:C00114	map00260 Glycine, serine and threonine metabolism;map00564 Glycerophospholipid metabolism;map01100 Metabolic pathways;map02010 ABC transporters;map04725 Cholinergic synapse;map04976 Bile secretion;map05231 Choline metabolism in cancer	HMDB0000097	--	Organic nitrogen compounds	Organonitrogen compounds	Quaternary ammonium salts	--	--	--	Full match	Full match	No results	Organic nitrogen compounds	Organonitrogen compounds	Quaternary ammonium salts	Cholines	1.08205e+07	1.06619e+07	1.56441e+07	2.64074e+07	3.38688e+07	1.0113e+08	1.38659e+08	3.18773e+07	1.4713e+07	1.0559e+07	1.31418e+07	1.45079e+08	6.42658e+07	7.66742e+07	6.91744e+07
Com_888_pos	Argininosuccinic acid	N-(L-Arginino)succinate; 2-(Nomega-L-Arginino)succinate; L-Argininosuccinate; L-Argininosuccinic acid; L-Arginosuccinic acid	C10 H18 N4 O6	290.122	1.382	291.13	cpd:C03406	map00220 Arginine biosynthesis;map00250 Alanine, aspartate and glutamate metabolism;map01100 Metabolic pathways;map01230 Biosynthesis of amino acids	HMDB0000052	--	Organic acids and derivatives	Carboxylic acids and derivatives	Amino acids, peptides, and analogues	--	--	--	Full match	Full match	Full match	Organic acids and derivatives	Carboxylic acids and derivatives	Amino acids, peptides, and analogues	Aspartic acid and derivatives	6.46573e+06	9.75446e+06	2.45053e+07	1.06366e+08	2.44415e+07	9.46139e+06	1.30858e+07	1.51265e+06	1.7059e+06	1.95759e+06	1.92713e+06	2.88566e+06	2.41484e+07	2.50245e+07	2.42548e+07
Com_894_pos	Cytidine 5'-monophosphate (hydrate)	CMP; Cytidine-5'-monophosphate; Cytidylic acid	C9 H14 N3 O8 P	323.052	1.488	324.059	cpd:C00055	map00240 Pyrimidine metabolism;map01100 Metabolic pathways	--	--	--	--	--	--	--	--	Full match	Full match	Full match	Nucleosides, nucleotides, and analogues	Pyrimidine nucleotides	Pyrimidine ribonucleotides	Pyrimidine ribonucleoside monophosphates	1.10949e+08	1.68464e+08	2.18238e+07	1.20221e+08	2.07154e+07	1.80347e+08	1.07014e+08	1.40565e+08	1.43619e+08	1.97878e+08	1.2945e+08	7.87434e+07	7.08192e+07	7.20412e+07	7.50129e+07
Com_948_pos	D-Sphingosine	Sphingosine; Sphingenine; Sphingoid; Sphing-4-enine	C18 H37 N O2	299.282	7.789	300.289	cpd:C00319	map00600 Sphingolipid metabolism;map01100 Metabolic pathways;map04071 Sphingolipid signaling pathway;map04210 Apoptosis;map04217 Necroptosis	HMDB0000252	--	Organic nitrogen compounds	Organonitrogen compounds	Amines	--	--	--	Full match	Full match	Full match	Organic nitrogen compounds	Organonitrogen compounds	Amines	1,2-aminoalcohols	6.8644e+06	1.02595e+07	8.89349e+06	3.30583e+07	5.41097e+06	8.07684e+06	1.04664e+07	1.17441e+07	2.9662e+06	3.99775e+06	2.67574e+06	2.61379e+07	2.84508e+07	2.94197e+07	2.75854e+07
Com_1053_pos	Muramic acid	Muramic acid; 3-O-alpha-Carboxyethyl-D-glucosamine; 2-Amino-3-O-[(R)-1-carboxyethyl]-2-deoxy-D-glucopyranose	C9 H17 N O7	251.1	1.36	234.097	cpd:C06470	--	HMDB0003254	--	Organic oxygen compounds	Organooxygen compounds	Carbohydrates and carbohydrate conjugates	--	--	--	Full match	Full match	No results	Organic oxygen compounds	Organooxygen compounds	Carbohydrates and carbohydrate conjugates	Sugar acids and derivatives	1.99988e+06	1.80065e+06	8.55177e+07	2.50618e+06	1.17281e+08	3.12619e+07	9.88193e+06	2.49054e+06	2.37063e+06	2.68885e+06	2.6143e+06	3.32197e+06	3.3239e+07	3.42591e+07	3.60046e+07
Com_1057_pos	1-Methyladenosine	1-Methyladenosine	C11 H15 N5 O4	281.112	2.089	282.119	cpd:C02494	--	HMDB0003331	--	Nucleosides, nucleotides, and analogues	Purine nucleosides	-	--	--	--	Full match	Full match	Full match	Nucleosides, nucleotides, and analogues	Purine nucleosides	Not available	Purine nucleosides	2.16299e+07	2.60604e+07	9.85876e+06	9.95738e+07	9.25046e+06	1.18583e+07	9.13999e+06	1.54272e+07	1.12475e+07	1.36415e+07	1.12578e+07	2.73526e+07	1.9195e+07	2.0567e+07	2.0556e+07
Com_1119_pos	Sphingosine (d18:1)	--	C18 H37 N O2	299.282	7.293	300.289	--	--	--	--	--	--	--	--	--	--	Full match	Full match	Full match					6.41392e+06	6.50597e+06	5.78821e+06	1.59855e+07	7.55868e+06	1.40295e+07	8.8929e+06	1.07244e+07	6.50939e+06	6.055e+06	8.05896e+06	6.65052e+07	1.8666e+07	1.9631e+07	1.81629e+07
Com_1165_pos	Imidazolelactic acid	--	C6 H8 N2 O3	156.053	1.464	335.095	--	--	HMDB0002320	--	Organoheterocyclic compounds	Azoles	Imidazoles	--	--	--	Full match	Full match	Full match	Organoheterocyclic compounds	Azoles	Imidazoles	Imidazolyl carboxylic acids and derivatives	5.53026e+07	6.67802e+07	4.04892e+07	6.834e+07	3.50371e+07	1.84218e+07	9.76391e+06	2.63106e+07	6.75434e+07	7.10143e+07	5.73641e+07	9.9149e+07	4.37313e+07	4.45356e+07	4.75548e+07
Com_1190_pos	Thiamine	Thiamine; Thiamin; Vitamin B1; Aneurin; Antiberiberi factor	C12 H16 N4 O S	264.104	1.577	265.112	cpd:C00378	map00730 Thiamine metabolism;map01100 Metabolic pathways;map02010 ABC transporters;map04122 Sulfur relay system;map04977 Vitamin digestion and absorption	HMDB0000235	--	Organoheterocyclic compounds	Diazines	Pyrimidines and pyrimidine derivatives	--	--	--	Full match	Full match	No results	Organoheterocyclic compounds	Diazines	Pyrimidines and pyrimidine derivatives	Thiamines	6.12088e+07	8.46059e+07	1.7333e+08	1.66701e+08	4.31064e+08	2.70905e+08	3.49129e+08	1.12152e+08	4.57387e+07	6.52102e+07	5.70689e+07	1.01399e+08	9.19305e+07	1.9438e+08	1.43898e+08
Com_1291_pos	N8-Acetylspermidine	N8-Acetylspermidine	C9 H21 N3 O	187.168	1.425	188.176	cpd:C01029	--	HMDB0002189	--	Organic acids and derivatives	Carboximidic acids and derivatives	Carboximidic acids	--	--	--	Full match	Full match	No results	Organic acids and derivatives	Carboximidic acids and derivatives	Carboximidic acids	Carboximidic acids	8.1971e+07	8.51434e+07	4.51938e+07	1.38626e+08	2.4888e+08	7.64178e+07	5.38325e+07	2.14712e+08	5.55978e+07	5.51652e+07	5.07418e+07	6.7443e+07	4.00194e+07	8.06674e+07	5.85394e+07
Com_1299_pos	2-Aminoadipic acid	L-2-Aminoadipate; L-alpha-Aminoadipate; L-alpha-Aminoadipic acid; L-2-Aminoadipic acid; L-2-Aminohexanedioate	C6 H11 N O4	161.069	1.499	162.076	cpd:C00956	map00310 Lysine degradation;map01100 Metabolic pathways;map01210 2-Oxocarboxylic acid metabolism;map01230 Biosynthesis of amino acids	HMDB0302754	--	Organic acids and derivatives	Carboxylic acids and derivatives	Amino acids, peptides, and analogues	--	--	--	Full match	Full match	Full match	Organic acids and derivatives	Carboxylic acids and derivatives	Amino acids, peptides, and analogues	Alpha amino acids	2.00287e+07	1.94633e+07	3.20347e+07	6.53542e+07	5.68428e+07	2.87376e+07	2.06372e+07	2.14753e+07	1.62069e+07	2.94013e+07	1.82616e+07	2.08145e+07	2.80284e+07	3.13421e+07	3.11536e+07
Com_1483_pos	Υ-Glutamylcysteine	gamma-L-Glutamyl-L-cysteine; L-gamma-Glutamylcysteine; 5-L-Glutamyl-L-cysteine; gamma-Glutamylcysteine	C8 H14 N2 O5 S	250.062	2.045	251.069	cpd:C00669	map00480 Glutathione metabolism;map01100 Metabolic pathways;map04216 Ferroptosis	--	--	--	--	--	--	--	--	Full match	Full match	Full match	Organic acids and derivatives	Carboxylic acids and derivatives	Amino acids, peptides, and analogues	N-acyl-alpha amino acids	3.21109e+07	4.56389e+07	6.59967e+06	1.00201e+08	1.85643e+06	2.62158e+06	1.77322e+06	3.18233e+06	8.39888e+06	4.91171e+06	2.64041e+06	5.5677e+06	1.26216e+07	1.23055e+07	1.29294e+07
Com_1551_pos	Propionylcarnitine	O-Propanoylcarnitine; O-Propionylcarnitine	C10 H19 N O4	217.131	4.299	218.139	cpd:C03017	--	HMDB0000824	LMFA07070105	Lipids and lipid-like molecules	Fatty Acyls	Fatty acid esters	Fatty Acyls [FA]	Fatty esters [FA07]	Fatty acyl carnitines [FA0707]	Full match	Full match	Full match	Lipids and lipid-like molecules	Fatty Acyls	Fatty acid esters	Acyl carnitines	3.84467e+07	2.45708e+07	1.13925e+08	5.37146e+07	1.0252e+08	5.50731e+07	6.19175e+07	2.13329e+07	1.3421e+07	1.13339e+07	1.37562e+07	1.36453e+07	4.14187e+07	4.24524e+07	3.77737e+07
Com_2371_pos	N6-Acetyl-L-lysine	N6-Acetyl-L-lysine	C8 H16 N2 O3	188.116	1.861	189.123	cpd:C02727	map00310 Lysine degradation	HMDB0000206	--	Organic acids and derivatives	Carboxylic acids and derivatives	Amino acids, peptides, and analogues	--	--	--	Full match	Full match	Full match	Organic acids and derivatives	Carboxylic acids and derivatives	Amino acids, peptides, and analogues	L-alpha-amino acids	6.28124e+07	8.11516e+07	8.87412e+06	2.54492e+07	7.93585e+06	1.96294e+07	1.63961e+07	1.3122e+07	9.60569e+07	1.26484e+08	9.40753e+07	1.2315e+07	2.6895e+07	3.159e+07	2.53203e+07
Com_2650_pos	C-8 Ceramide-1-phosphate	--	C26 H52 N O6 P	505.353	9.849	506.36	--	--	--	--	--	--	--	--	--	--	Full match	Full match	No results	Lipids and lipid-like molecules	Sphingolipids	Phosphosphingolipids	Phosphosphingolipids	2.30274e+06	2.52793e+06	2.39976e+06	4.10314e+06	3.3689e+06	6.70445e+06	1.19628e+07	1.57196e+06	579317	1.2896e+06	1.13865e+06	2.57106e+07	8.91175e+06	9.64397e+06	1.03317e+07
Com_5446_pos	Nicotinamide adenine dinucleotide (NAD+)	NAD+; NAD; Nicotinamide adenine dinucleotide; DPN; Diphosphopyridine nucleotide; Nadide; beta-NAD+	C21 H27 N7 O14 P2	663.109	1.505	664.116	cpd:C00003	map00190 Oxidative phosphorylation;map00730 Thiamine metabolism;map00760 Nicotinate and nicotinamide metabolism;map01100 Metabolic pathways;map04152 AMPK signaling pathway;map04211 Longevity regulating pathway;map04925 Aldosterone synthesis and secretion;map04977 Vitamin digestion and absorption	--	--	--	--	--	--	--	--	Full match	Full match	Full match	Nucleosides, nucleotides, and analogues	(5'-&gt;5')-dinucleotides	Not available	(5'-&gt;5')-dinucleotides	2.09942e+07	2.2923e+07	3.44743e+06	5.76933e+06	4.10808e+06	1.53161e+06	644880	3.03191e+06	3.16435e+07	9.81782e+06	1.54467e+07	7.2651e+06	9.11103e+06	1.01477e+07	9.90038e+06
Com_6586_pos	4-morpholinobenzoic acid	--	C11 H13 N O3	207.09	5.604	230.079	--	--	--	--	--	--	--	--	--	--	Full match	Full match	Full match					1.87254e+06	1.64987e+06	3.95122e+06	1.93987e+06	9.20453e+06	3.49756e+06	5.21298e+06	3.99669e+06	1.94226e+06	2.35042e+06	2.58466e+06	2.0043e+06	2.32615e+06	2.47513e+06	2.43778e+06
Com_8450_pos	2-Amino-1,3-octadecanediol	Sphinganine; Dihydrosphingosine; 2-Amino-1,3-dihydroxyoctadecane	C18 H39 N O2	301.298	8.036	302.305	cpd:C00836	map00600 Sphingolipid metabolism;map01100 Metabolic pathways;map04071 Sphingolipid signaling pathway	HMDB0242634	--	Organic nitrogen compounds	Organonitrogen compounds	Amines	--	--	--	Full match	Full match	Full match	Organic nitrogen compounds	Organonitrogen compounds	Amines	1,2-aminoalcohols	1.17613e+06	1.70194e+06	3.25464e+06	5.41512e+06	1.37871e+06	4.29132e+06	7.14604e+06	5.27217e+06	908769	931529	614272	3.65725e+06	6.35341e+06	7.45381e+06	7.50027e+06
Com_7_pos	L-Phenylalanine	L-Phenylalanine; (S)-alpha-Amino-beta-phenylpropionic acid	C9 H11 N O2	165.079	5.028	166.086	cpd:C00079	map00360 Phenylalanine metabolism;map00400 Phenylalanine, tyrosine and tryptophan biosynthesis;map00970 Aminoacyl-tRNA biosynthesis;map01100 Metabolic pathways;map01210 2-Oxocarboxylic acid metabolism;map01230 Biosynthesis of amino acids;map02010 ABC transporters;map04974 Protein digestion and absorption;map04978 Mineral absorption	HMDB0000159	--	Organic acids and derivatives	Carboxylic acids and derivatives	Amino acids, peptides, and analogues	--	--	--	Full match	Full match	Full match	Organic acids and derivatives	Carboxylic acids and derivatives	Amino acids, peptides, and analogues	Phenylalanine and derivatives	8.38353e+09	1.11232e+10	1.12202e+10	1.5669e+10	1.45759e+10	1.18284e+10	1.08467e+10	5.12727e+09	7.00179e+09	6.59157e+09	6.55883e+09	8.17404e+09	8.78311e+09	8.68741e+09	7.79814e+09
Com_9_pos	L-Glutathione (reduced)	Glutathione; 5-L-Glutamyl-L-cysteinylglycine; N-(N-gamma-L-Glutamyl-L-cysteinyl)glycine; gamma-L-Glutamyl-L-cysteinyl-glycine; GSH; Reduced glutathione	C10 H17 N3 O6 S	307.083	2.009	308.091	cpd:C00051	map00270 Cysteine and methionine metabolism;map00480 Glutathione metabolism;map01100 Metabolic pathways;map02010 ABC transporters;map04216 Ferroptosis;map04918 Thyroid hormone synthesis;map04976 Bile secretion	--	--	--	--	--	--	--	--	Full match	Full match	Full match	Organic acids and derivatives	Carboxylic acids and derivatives	Amino acids, peptides, and analogues	Peptides	2.38835e+09	3.78639e+09	3.27543e+08	2.06648e+10	2.67562e+07	1.14154e+06	714997	6.18929e+07	8.5757e+07	7.78936e+07	4.14055e+07	6.7235e+07	1.48134e+09	1.41995e+09	1.47219e+09
Com_11_pos	Hypoxanthine	Hypoxanthine; Purine-6-ol	C5 H4 N4 O	136.038	2.103	137.046	cpd:C00262	map00230 Purine metabolism;map01100 Metabolic pathways	HMDB0000157	--	Organoheterocyclic compounds	Imidazopyrimidines	Purines and purine derivatives	--	--	--	Full match	Full match	Full match	Organoheterocyclic compounds	Imidazopyrimidines	Purines and purine derivatives	Hypoxanthines	1.03559e+10	1.49305e+10	1.77336e+09	1.61362e+10	2.63807e+09	7.89561e+09	3.36783e+09	9.87674e+09	4.02662e+09	3.42648e+09	4.81569e+09	1.13348e+10	6.08533e+09	6.16958e+09	6.32639e+09
Com_27_pos	L-Tyrosine	L-Tyrosine; (S)-3-(p-Hydroxyphenyl)alanine; (S)-2-Amino-3-(p-hydroxyphenyl)propionic acid; Tyrosine	C9 H11 N O3	181.074	2.945	182.081	cpd:C00082	map00130 Ubiquinone and other terpenoid-quinone biosynthesis;map00350 Tyrosine metabolism;map00360 Phenylalanine metabolism;map00400 Phenylalanine, tyrosine and tryptophan biosynthesis;map00730 Thiamine metabolism;map00970 Aminoacyl-tRNA biosynthesis;map01100 Metabolic pathways	HMDB0000158	--	Organic acids and derivatives	Carboxylic acids and derivatives	Amino acids, peptides, and analogues	--	--	--	Full match	Full match	Full match	Organic acids and derivatives	Carboxylic acids and derivatives	Amino acids, peptides, and analogues	Tyrosine and derivatives	4.55482e+09	7.50843e+09	8.34888e+09	1.00576e+10	6.8879e+09	6.85594e+09	5.64047e+09	2.49059e+09	4.89564e+09	3.09417e+09	5.16673e+09	4.42123e+09	5.11542e+09	5.32361e+09	5.0074e+09
Com_37_pos	DL-Tryptophan	Tryptophan; alpha-Amino-beta-(3-indolyl)-propionic acid	C11 H12 N2 O2	204.09	5.214	188.071	cpd:C00806	--	HMDB0030396	--	Organoheterocyclic compounds	Indoles and derivatives	Indolyl carboxylic acids and derivatives	--	--	--	Full match	Full match	Full match	Organoheterocyclic compounds	Indoles and derivatives	Indolyl carboxylic acids and derivatives	Indolyl carboxylic acids and derivatives	2.70532e+09	3.36714e+09	5.13668e+09	5.18363e+09	6.08234e+09	4.21785e+09	3.8476e+09	1.61661e+09	2.30982e+09	2.26816e+09	2.34437e+09	2.52023e+09	3.07645e+09	2.93941e+09	2.65065e+09
Com_53_pos	L-Glutathione oxidized	Glutathione disulfide; GSSG; Oxiglutatione; Oxidized glutathione	C20 H32 N6 O12 S2	612.152	2.806	307.083	cpd:C00127	map00480 Glutathione metabolism;map04216 Ferroptosis;map04918 Thyroid hormone synthesis	--	--	--	--	--	--	--	--	Full match	Full match	Full match	Organic acids and derivatives	Carboxylic acids and derivatives	Amino acids, peptides, and analogues	Peptides	2.57782e+09	2.64716e+09	2.4629e+09	7.33252e+09	1.38232e+09	2.71045e+07	4.6691e+07	2.43717e+08	4.6895e+06	3.72202e+07	2.35128e+06	7.65519e+07	2.49466e+09	2.45663e+09	2.22873e+09
Com_78_pos	L-Glutamic acid	L-Glutamate; L-Glutamic acid; L-Glutaminic acid; Glutamate	C5 H9 N O4	147.053	1.369	148.06	cpd:C00025	map00220 Arginine biosynthesis;map00250 Alanine, aspartate and glutamate metabolism;map00330 Arginine and proline metabolism;map00340 Histidine metabolism;map00430 Taurine and hypotaurine metabolism;map00480 Glutathione metabolism;map00524 Neomycin, kanamycin and gentamicin biosynthesis;map00630 Glyoxylate and dicarboxylate metabolism;map00650 Butanoate metabolism;map00860 Porphyrin and chlorophy…	HMDB0000148	--	Organic acids and derivatives	Carboxylic acids and derivatives	Amino acids, peptides, and analogues	--	--	--	Full match	Full match	Full match	Organic acids and derivatives	Carboxylic acids and derivatives	Amino acids, peptides, and analogues	Glutamic acid and derivatives	4.92659e+08	8.77711e+08	1.00417e+09	2.19242e+09	4.52508e+08	3.93339e+08	3.88956e+08	2.45595e+08	2.99151e+08	4.98226e+08	2.80996e+08	4.18069e+08	7.11579e+08	7.74435e+08	7.58401e+08
Com_81_pos	Guanine	Guanine; 2-Amino-6-hydroxypurine	C5 H5 N5 O	151.049	4.249	152.057	cpd:C00242	map00230 Purine metabolism;map01100 Metabolic pathways	HMDB0000132	--	Organoheterocyclic compounds	Imidazopyrimidines	Purines and purine derivatives	--	--	--	Full match	Full match	Full match	Organoheterocyclic compounds	Imidazopyrimidines	Purines and purine derivatives	Purines and purine derivatives	2.35539e+08	5.5419e+08	3.75563e+08	2.64687e+09	1.94038e+08	6.37384e+08	4.51081e+08	1.54494e+08	2.07938e+08	2.48385e+08	2.207e+08	1.06454e+09	7.14113e+08	7.19657e+08	6.7833e+08
Com_101_pos	5'-S-Methyl-5'-thioadenosine	5'-Methylthioadenosine; Methylthioadenosine; S-Methyl-5'-thioadenosine; 5-Methylthioadenosine; 5'-Deoxy-5'-(methylthio)adenosine; Thiomethyladenosine; MTA	C11 H15 N5 O3 S	297.09	5.162	298.097	cpd:C00170	map00270 Cysteine and methionine metabolism;map01100 Metabolic pathways	HMDB0001173	--	Nucleosides, nucleotides, and analogues	5'-deoxyribonucleosides	5'-deoxy-5'-thionucleosides	--	--	--	Full match	Full match	Full match	Nucleosides, nucleotides, and analogues	5'-deoxyribonucleosides	5'-deoxy-5'-thionucleosides	5'-deoxy-5'-thionucleosides	1.79594e+08	2.09914e+08	4.31519e+08	7.03726e+08	8.29483e+08	1.58815e+09	4.24688e+08	5.54562e+08	5.10296e+08	5.83237e+08	4.03177e+08	1.19899e+09	4.92249e+08	4.50847e+08	4.04514e+08
Com_181_pos	Inosine	Inosine	C10 H12 N4 O5	268.081	4.278	269.088	cpd:C00294	map00230 Purine metabolism;map01100 Metabolic pathways	HMDB0000195	--	Nucleosides, nucleotides, and analogues	Purine nucleosides	-	--	--	--	Full match	Full match	Full match	Nucleosides, nucleotides, and analogues	Purine nucleosides	Not available	Purine nucleosides	1.05351e+08	2.42249e+08	1.58195e+08	1.08816e+09	8.56848e+07	1.37993e+08	7.15043e+07	1.2868e+08	5.09258e+07	7.40419e+07	4.83826e+07	2.93282e+08	3.01349e+08	3.01487e+08	2.78607e+08
Com_355_pos	L-Histidine	L-Histidine; (S)-alpha-Amino-1H-imidazole-4-propionic acid	C6 H9 N3 O2	155.07	1.31	156.077	cpd:C00135	map00340 Histidine metabolism;map00410 beta-Alanine metabolism;map00970 Aminoacyl-tRNA biosynthesis;map01100 Metabolic pathways;map01230 Biosynthesis of amino acids;map02010 ABC transporters;map04974 Protein digestion and absorption;map05230 Central carbon metabolism in cancer	HMDB0000177	--	Organic acids and derivatives	Carboxylic acids and derivatives	Amino acids, peptides, and analogues	--	--	--	Full match	Full match	Full match	Organic acids and derivatives	Carboxylic acids and derivatives	Amino acids, peptides, and analogues	Histidine and derivatives	2.01601e+08	2.43918e+08	3.21969e+08	4.83048e+08	3.54167e+08	3.05758e+08	3.71382e+08	1.63527e+08	1.8334e+08	2.09376e+08	1.76343e+08	1.61382e+08	2.82397e+08	2.74597e+08	2.73976e+08
Com_575_pos	S-Adenosylhomocysteine	S-Adenosyl-L-homocysteine; S-Adenosylhomocysteine	C14 H20 N6 O5 S	384.121	2.958	193.068	cpd:C00021	map00270 Cysteine and methionine metabolism;map01100 Metabolic pathways;map01230 Biosynthesis of amino acids	HMDB0000939	--	Organoheterocyclic compounds	Lactones	Gamma butyrolactones	--	--	--	Full match	Full match	Full match	Nucleosides, nucleotides, and analogues	5'-deoxyribonucleosides	5'-deoxy-5'-thionucleosides	5'-deoxy-5'-thionucleosides	1.17296e+08	1.79164e+08	1.07233e+08	2.77496e+08	6.87661e+07	3.12215e+08	1.25309e+08	7.86146e+07	7.9496e+07	7.21448e+07	6.67218e+07	2.54793e+08	1.18549e+08	1.27295e+08	1.15456e+08
Com_663_pos	α-Aspartylphenylalanine	--	C13 H16 N2 O5	280.106	5.257	281.113	--	--	HMDB0000706	--	Organic acids and derivatives	Carboxylic acids and derivatives	Amino acids, peptides, and analogues	--	--	--	Full match	Full match	Full match	Organic acids and derivatives	Carboxylic acids and derivatives	Amino acids, peptides, and analogues	Peptides	7.33355e+07	6.37345e+07	1.93625e+07	1.48557e+08	1.79969e+07	1.12383e+07	1.07381e+07	1.23118e+07	4.12425e+07	5.65285e+07	5.28318e+07	6.72017e+07	4.21878e+07	4.1277e+07	3.60325e+07
Com_788_pos	Glycyl-L-leucine	Glycyl-leucine; Glycyl-L-leucine	C8 H16 N2 O3	188.116	5.182	189.123	cpd:C02155	--	HMDB0028929	--	Organic acids and derivatives	Carboxylic acids and derivatives	Amino acids, peptides, and analogues	--	--	--	Full match	Full match	Full match	Organic acids and derivatives	Carboxylic acids and derivatives	Amino acids, peptides, and analogues	Peptides	1.77275e+08	1.88906e+08	1.68393e+08	9.9808e+07	1.42242e+08	3.01181e+07	4.05791e+07	1.45978e+07	1.31515e+08	9.54651e+07	1.26084e+08	2.08107e+07	8.60846e+07	8.52683e+07	7.59398e+07
Com_869_pos	Cytidine	Cytidine	C9 H13 N3 O5	243.085	1.752	244.093	cpd:C00475	map00240 Pyrimidine metabolism;map01100 Metabolic pathways	HMDB0000089	--	Nucleosides, nucleotides, and analogues	Pyrimidine nucleosides	-	--	--	--	Full match	Full match	Full match	Nucleosides, nucleotides, and analogues	Pyrimidine nucleosides	Not available	Pyrimidine nucleosides	8.09075e+07	8.9439e+07	4.37221e+07	6.17571e+07	3.30146e+07	3.80726e+08	2.87728e+08	2.13302e+08	3.99067e+07	5.7962e+07	3.6775e+07	1.55603e+07	7.88456e+07	8.07824e+07	7.62059e+07
Com_1313_pos	Pyridoxal 5'-phosphate	Pyridoxal phosphate; Pyridoxal 5-phosphate; Pyridoxal 5'-phosphate; PLP	C8 H10 N O6 P	247.025	2.577	248.032	cpd:C00018	map00730 Thiamine metabolism;map00750 Vitamin B6 metabolism;map01100 Metabolic pathways;map04977 Vitamin digestion and absorption	HMDB0001491	--	Organoheterocyclic compounds	Pyridines and derivatives	Pyridine carboxaldehydes	--	--	--	Full match	Full match	Full match	Organoheterocyclic compounds	Pyridines and derivatives	Pyridine carboxaldehydes	Pyridoxals and derivatives	2.32083e+07	2.51165e+07	2.56549e+07	9.15094e+07	1.6812e+07	1.28302e+06	1.00787e+06	1.86504e+07	2.07484e+07	4.63401e+07	1.75661e+07	5.29435e+07	2.8836e+07	2.58437e+07	1.99752e+07
Com_1733_pos	Riboflavin	Riboflavin; Lactoflavin; 7,8-Dimethyl-10-ribitylisoalloxazine; Vitamin B2	C17 H20 N4 O6	376.139	5.31	377.146	cpd:C00255	map00740 Riboflavin metabolism;map01100 Metabolic pathways;map04977 Vitamin digestion and absorption	HMDB0000244	--	Organoheterocyclic compounds	Pteridines and derivatives	Alloxazines and isoalloxazines	--	--	--	Full match	Full match	Full match	Organoheterocyclic compounds	Pteridines and derivatives	Alloxazines and isoalloxazines	Flavins	7.76865e+06	8.38036e+06	4.32135e+07	2.65614e+07	5.42674e+07	4.68244e+07	3.79155e+07	9.13271e+06	4.30679e+06	6.25722e+06	6.05167e+06	1.26172e+07	1.9725e+07	1.85884e+07	1.62207e+07
Com_4947_pos	Biopterin	Biopterin; 2-Amino-6-(1,2-dihydroxypropyl)-4(1H)-pteridinone	C9 H11 N5 O3	237.086	2.838	238.093	cpd:C06313	--	HMDB0000468	--	Organoheterocyclic compounds	Pteridines and derivatives	Pterins and derivatives	--	--	--	Full match	Full match	Full match	Organoheterocyclic compounds	Pteridines and derivatives	Pterins and derivatives	Biopterins and derivatives	1.0843e+06	1.10571e+06	830118	4.94364e+06	790769	1.01542e+06	1.27483e+06	1.34566e+06	2.11146e+06	3.95392e+06	2.49058e+06	1.42214e+07	1.44218e+06	1.51464e+06	1.18663e+06
Com_5696_pos	Adenosine 3'5'-cyclic monophosphate	3',5'-Cyclic AMP; Cyclic adenylic acid; Cyclic AMP; Adenosine 3',5'-phosphate; Adenosine 3',5'-cyclic phosphate; cAMP	C10 H12 N5 O6 P	329.052	4.72	330.059	cpd:C00575	map00230 Purine metabolism;map01522 Endocrine resistance;map04010 MAPK signaling pathway;map04014 Ras signaling pathway;map04015 Rap1 signaling pathway;map04020 Calcium signaling pathway;map04022 cGMP-PKG signaling pathway;map04024 cAMP signaling pathway;map04062 Chemokine signaling pathway;map04072 Phospholipase D signaling pathway;map04114 Oocyte meiosis;map04211 Longevity regulating pathway;ma…	--	--	--	--	--	--	--	--	Full match	Full match	Full match	Nucleosides, nucleotides, and analogues	Purine nucleotides	Cyclic purine nucleotides	3',5'-cyclic purine nucleotides	1.87066e+06	1.31141e+06	1.4416e+06	825936	1.5014e+06	2.83425e+07	2.07776e+07	1.36265e+07	1.23923e+07	2.32989e+06	1.90467e+07	263096	6.38984e+06	5.69196e+06	4.93815e+06
Com_1_pos	Oleamide	Oleamide; Oleyl amide; (Z)-9-Octadecenamide	C18 H35 N O	281.271	9.732	282.279	cpd:C19670	--	HMDB0002117	LMFA08010004	Lipids and lipid-like molecules	Fatty Acyls	Fatty amides	Fatty Acyls [FA]	Fatty amides [FA08]	Primary amides [FA0801]	Full match	No results	No results	Lipids and lipid-like molecules	Fatty Acyls	Fatty amides	Fatty amides	2.09946e+10	2.0607e+10	2.2472e+10	2.40882e+10	1.74038e+10	1.18957e+10	3.10583e+10	1.425e+10	1.88668e+10	9.05853e+09	9.28517e+09	6.19512e+10	4.67205e+10	4.43459e+10	4.62893e+10
Com_2_pos	Hexadecanamide	--	C16 H33 N O	255.256	9.511	256.263	--	--	HMDB0012273	LMFA08010009	Lipids and lipid-like molecules	Fatty Acyls	Fatty amides	Fatty Acyls [FA]	Fatty amides [FA08]	Primary amides [FA0801]	Full match	No results	No results	Lipids and lipid-like molecules	Fatty Acyls	Fatty amides	Fatty amides	8.24871e+09	9.77069e+09	1.28565e+10	1.30488e+10	8.23149e+09	5.63574e+09	1.45656e+10	5.99425e+09	9.08019e+09	4.03594e+09	4.14653e+09	3.81633e+10	2.86503e+10	2.627e+10	2.56808e+10
Com_12_pos	Monoolein	--	C21 H40 O4	356.292	9.926	379.281	--	--	HMDB0254854	--	Lipids and lipid-like molecules	Glycerolipids	Monoradylglycerols	--	--	--	Full match	No results	Full match	Lipids and lipid-like molecules	Glycerolipids	Monoradylglycerols	1-monoacylglycerols	5.23934e+08	7.3269e+08	1.5669e+09	3.01782e+09	1.66801e+09	3.63953e+09	4.11874e+09	9.91025e+08	1.26098e+09	4.94482e+08	1.11745e+09	1.31125e+10	4.24998e+09	5.05716e+09	4.41326e+09
Com_13_pos	Stearamide	Octadecanamide; Stearamide; Stearic acid amide	C18 H37 N O	283.287	10.369	284.294	cpd:C13846	--	HMDB0034146	LMFA08010003	Organic acids and derivatives	Carboximidic acids and derivatives	Carboximidic acids	Fatty Acyls [FA]	Fatty amides [FA08]	Primary amides [FA0801]	Full match	No results	No results	Organic acids and derivatives	Carboximidic acids and derivatives	Carboximidic acids	Carboximidic acids	2.62469e+09	3.70506e+09	4.14199e+09	4.46144e+09	3.1633e+09	1.89142e+09	5.96705e+09	2.37581e+09	3.43533e+09	1.7525e+09	1.79814e+09	1.71273e+10	1.00983e+10	1.04595e+10	1.08673e+10
Com_15_pos	Arachidonoyl amide	--	C20 H33 N O	303.253	9.762	304.26	--	--	--	LMFA08010007	--	--	--	Fatty Acyls [FA]	Fatty amides [FA08]	Primary amides [FA0801]	Invalid mass	No results	No results	Lipids and lipid-like molecules	Fatty Acyls	Fatty amides	Fatty amides	2.94531e+10	1.33206e+10	2.36982e+10	2.45359e+10	2.11523e+10	1.86145e+10	3.50085e+10	2.43139e+10	2.71516e+10	8.36641e+09	1.61745e+10	2.24235e+10	4.08014e+10	4.14894e+10	4.26045e+10
Com_17_pos	Palmitic Acid	Hexadecanoic acid; Hexadecanoate; Hexadecylic acid; Palmitic acid; Palmitate; Cetylic acid	C16 H32 O2	273.266	6.657	274.274	cpd:C00249	map00061 Fatty acid biosynthesis;map00062 Fatty acid elongation;map00071 Fatty acid degradation;map01040 Biosynthesis of unsaturated fatty acids;map01100 Metabolic pathways;map01212 Fatty acid metabolism	HMDB0000220	LMFA01010001	Lipids and lipid-like molecules	Fatty Acyls	Fatty acids and conjugates	Fatty Acyls [FA]	Fatty Acids and Conjugates [FA01]	Straight chain fatty acids [FA0101]	Invalid mass	No results	No results	Lipids and lipid-like molecules	Fatty Acyls	Fatty acids and conjugates	Long-chain fatty acids	1.42416e+09	1.23938e+09	1.04482e+09	2.54375e+09	1.44518e+09	2.04091e+09	1.91144e+09	1.88229e+09	1.15982e+09	1.05048e+09	1.35307e+09	7.67227e+09	2.58612e+09	2.65649e+09	2.60402e+09
Com_36_pos	Indole-3-acrylic acid	--	C11 H9 N O2	187.063	5.212	188.071	--	--	HMDB0000734	--	Organoheterocyclic compounds	Indoles and derivatives	Indoles	--	--	--	Full match	No results	Full match	Organoheterocyclic compounds	Indoles and derivatives	Indoles	Indoles	2.70532e+09	3.36714e+09	5.13668e+09	5.18363e+09	6.08234e+09	4.21785e+09	3.8476e+09	1.61661e+09	2.30982e+09	2.26816e+09	2.34437e+09	2.52023e+09	3.07645e+09	2.93941e+09	2.65065e+09
Com_41_pos	Penicillin G	Penicillin G; Benzylpenicillin	C16 H18 N2 O4 S	334.098	5.884	357.087	cpd:C05551	map04976 Bile secretion	HMDB0015186	--	Organic acids and derivatives	Carboxylic acids and derivatives	Amino acids, peptides, and analogues	--	--	--	Full match	No results	No results	Organic acids and derivatives	Carboxylic acids and derivatives	Amino acids, peptides, and analogues	Dipeptides	4.35369e+08	2.9717e+08	3.28224e+08	1.13395e+09	7.29391e+08	5.82056e+09	4.75119e+09	1.61056e+09	7.8003e+08	7.34348e+08	9.6487e+08	1.52306e+09	1.10198e+09	1.14336e+09	1.11088e+09
Com_52_pos	Oleoyl ethylamide	--	C20 H39 N O	309.303	10.564	332.292	--	--	--	--	--	--	--	--	--	--	Full match	No results	No results	Lipids and lipid-like molecules	Fatty Acyls	Fatty amides	N-acyl amines	2.84262e+08	3.28441e+08	4.52949e+08	5.78463e+08	3.58664e+08	2.2027e+08	8.03378e+08	2.39138e+08	3.7436e+08	2.00318e+08	2.44332e+08	2.75277e+09	1.21877e+09	1.42978e+09	1.57938e+09
Com_55_pos	3-methyl-5-oxo-5-(4-toluidino)pentanoic acid	--	C13 H17 N O3	257.103	1.332	258.11	--	--	--	--	--	--	--	--	--	--	Invalid mass	No match	No match					1.46921e+09	1.95197e+09	2.43802e+08	3.35176e+09	2.87062e+08	9.60089e+08	4.49375e+08	9.23344e+08	5.11099e+09	7.61327e+09	4.54202e+09	2.68516e+09	1.93682e+09	2.02525e+09	2.02838e+09
Com_57_pos	Valine	Valine	C5 H11 N O2	117.079	1.911	118.086	cpd:C16436	--	HMDB0000883	--	Organic acids and derivatives	Carboxylic acids and derivatives	Amino acids, peptides, and analogues	--	--	--	Full match	No results	Full match	Organic acids and derivatives	Carboxylic acids and derivatives	Amino acids, peptides, and analogues	Valine and derivatives	2.44612e+09	2.83199e+09	4.58324e+09	4.44236e+09	5.57126e+09	4.679e+09	4.90901e+09	2.4826e+09	2.13495e+09	2.34509e+09	2.18903e+09	2.34835e+09	3.0395e+09	3.40953e+09	2.7616e+09
Com_68_pos	1-Palmitoylglycerol	--	C19 H38 O4	330.276	9.572	353.265	--	--	HMDB0245964	--	Lipids and lipid-like molecules	Glycerolipids	Monoradylglycerols	--	--	--	Full match	No results	Full match	Lipids and lipid-like molecules	Glycerolipids	Monoradylglycerols	1-monoacylglycerols	1.29108e+08	1.71179e+08	1.9057e+08	7.26151e+08	1.76712e+08	4.79545e+08	3.04822e+08	1.44047e+08	2.05759e+08	1.55093e+08	1.92334e+08	2.92884e+09	6.60976e+08	7.21879e+08	6.62192e+08
Com_70_pos	N-[2-chloro-6-(trifluoromethoxy)phenyl]-2,2-dimethylpropanamide	--	C12 H13 Cl F3 N O2	295.059	1.294	296.066	--	--	--	--	--	--	--	--	--	--	Full match	No results	No results					6.06528e+07	2.13944e+08	2.10005e+07	1.54276e+09	1.6244e+07	3.87686e+07	1.60208e+07	2.78053e+07	4.97914e+08	4.52902e+08	3.30577e+08	2.54336e+08	1.87779e+08	1.79329e+08	1.83528e+08
Com_71_pos	D-(+)-Maltose	beta-Maltose	C12 H22 O11	364.098	1.36	365.105	cpd:C01971	--	HMDB0000163	--	Organic oxygen compounds	Organooxygen compounds	Carbohydrates and carbohydrate conjugates	--	--	--	Invalid mass	No results	No results	Organic oxygen compounds	Organooxygen compounds	Carbohydrates and carbohydrate conjugates	O-glycosyl compounds	2.47081e+09	1.85908e+09	6.1841e+09	4.43877e+08	5.51215e+09	1.72419e+09	3.06722e+09	1.19545e+09	6.06033e+09	4.18936e+09	7.16597e+09	1.02406e+09	2.99163e+09	3.20269e+09	3.20383e+09
Com_83_pos	5-(6-hydroxy-6-methyloctyl)-2,5-dihydrofuran-2-one	--	C13 H22 O3	243.183	6.236	266.172	--	--	--	--	--	--	--	--	--	--	Invalid mass	No results	No results					1.14693e+09	9.21151e+08	1.61809e+09	3.32e+08	4.83849e+08	1.22295e+09	1.01021e+09	2.0858e+09	8.05628e+08	1.4048e+09	1.16881e+09	3.17506e+08	6.93236e+08	7.57923e+08	7.09453e+08
Com_86_pos	LPC 18:1-SN1	--	C26 H52 N O7 P	521.347	9.503	522.355	--	--	--	--	--	--	--	--	--	--	No results	Full match	Full match					2.91615e+07	3.50971e+07	1.26266e+08	1.97203e+08	1.04836e+08	1.75854e+08	2.91462e+08	4.99307e+07	3.81264e+07	1.38277e+07	2.46704e+07	1.42503e+09	3.37956e+08	3.11601e+08	2.88003e+08
Com_105_pos	N-Tetradecanamide	--	C14 H29 N O	227.225	8.597	228.232	--	--	--	--	--	--	--	--	--	--	No results	No results	Full match	Lipids and lipid-like molecules	Fatty Acyls	Fatty amides	Fatty amides	1.40175e+08	1.6515e+08	2.73486e+08	2.81905e+08	1.50228e+08	1.00449e+08	3.09799e+08	1.10049e+08	1.33829e+08	8.15386e+07	8.05051e+07	1.17343e+09	6.19662e+08	5.56437e+08	5.7521e+08
Com_118_pos	PC O-18:1	--	C26 H52 N O7 P	521.347	9.278	544.337	--	--	--	LMGP01020147	--	--	--	Glycerophospholipids [GP]	Glycerophosphocholines [GP01]	1-alkyl,2-acylglycerophosphocholines [GP0102]	No results	Full match	Full match					2.88502e+07	2.90263e+07	4.52701e+07	2.27874e+08	4.15991e+07	4.10946e+07	5.67823e+07	3.12471e+07	2.51705e+07	1.59929e+07	2.17384e+07	1.02979e+09	1.89006e+08	1.92237e+08	1.7862e+08
Com_123_pos	2-Amino-1,3,4-octadecanetriol	Phytosphingosine; 4-D-Hydroxysphinganine	C18 H39 N O3	317.292	6.654	318.3	cpd:C12144	map00600 Sphingolipid metabolism;map01100 Metabolic pathways	--	--	--	--	--	--	--	--	Full match	No results	No results	Organic nitrogen compounds	Organonitrogen compounds	Amines	1,3-aminoalcohols	1.38623e+08	1.47898e+08	7.59222e+07	3.81269e+08	1.15559e+08	1.28639e+08	1.07592e+08	8.53481e+07	1.01176e+08	6.27953e+07	8.47697e+07	8.07943e+08	2.35335e+08	2.40935e+08	2.388e+08
Com_127_pos	2-Arachidonoyl glycerol	2-Arachidonoylglycerol; 2-Arachidonoyl-sn-glycerol; 2-AG	C23 H38 O4	378.276	9.144	401.265	cpd:C13856	map04080 Neuroactive ligand-receptor interaction;map04723 Retrograde endocannabinoid signaling	--	LMGL01010028	--	--	--	Glycerolipids [GL]	Monoradylglycerols [GL01]	Monoacylglycerols [GL0101]	Full match	No results	Full match	Lipids and lipid-like molecules	Endocannabinoids	Not available	Endocannabinoids	1.43447e+07	2.22749e+07	2.64093e+07	8.85722e+07	5.89306e+07	2.28593e+08	1.91669e+08	4.95126e+07	8.14875e+07	4.96782e+07	5.75499e+07	6.80473e+08	1.73152e+08	1.91259e+08	1.4421e+08
Com_130_pos	2,3-dihydroxypropyl 12-methyltridecanoate	--	C17 H34 O4	302.245	8.832	325.234	--	--	--	--	--	--	--	--	--	--	Full match	No results	No results					8.67858e+07	9.15399e+07	9.08909e+07	2.21248e+08	1.22995e+08	2.71791e+08	2.43867e+08	1.58575e+08	1.32068e+08	1.35859e+08	1.29719e+08	8.80169e+08	2.44697e+08	2.73308e+08	2.52062e+08
Com_147_pos	LPC 16:0-SN1	--	C24 H50 N O7 P	495.332	9.276	518.321	--	--	--	--	--	--	--	--	--	--	No results	Full match	Full match					4.06263e+07	4.24255e+07	1.32093e+08	1.9571e+08	1.86299e+08	4.0113e+08	5.74393e+08	1.16153e+08	4.73772e+07	2.92696e+07	4.53032e+07	8.97331e+08	3.6698e+08	3.81283e+08	3.4287e+08
Com_167_pos	Indole	Indole; 2,3-Benzopyrrole	C8 H7 N	117.058	5.214	118.065	cpd:C00463	map00380 Tryptophan metabolism;map00400 Phenylalanine, tyrosine and tryptophan biosynthesis;map01100 Metabolic pathways;map04974 Protein digestion and absorption	HMDB0000738	--	Organoheterocyclic compounds	Indoles and derivatives	Indoles	--	--	--	Full match	No results	No results	Organoheterocyclic compounds	Indoles and derivatives	Indoles	Indoles	4.28995e+08	5.32545e+08	7.83625e+08	7.82734e+08	9.18668e+08	6.28415e+08	5.86984e+08	2.63985e+08	3.74502e+08	3.70654e+08	3.85899e+08	3.76427e+08	4.76441e+08	4.58323e+08	4.05487e+08
Com_173_pos	Kanosamine	Kanosamine; D-Kanosamine; 3-Amino-3-deoxy-D-glucose	C6 H13 N O5	161.069	1.832	162.076	cpd:C12212	--	--	--	--	--	--	--	--	--	Invalid mass	No results	No match	Organic oxygen compounds	Organooxygen compounds	Carbohydrates and carbohydrate conjugates	Hexoses	1.10347e+08	2.43434e+08	2.78877e+08	1.0334e+09	9.32627e+07	3.6293e+07	1.66876e+07	2.98854e+07	8.62486e+07	2.18341e+08	6.11543e+07	2.38034e+08	2.41967e+08	2.76589e+08	2.36058e+08
Com_176_pos	Epigallocatechin	(-)-Epigallocatechin; Epigallocatechol	C15 H14 O7	306.076	2.828	307.083	cpd:C12136	--	HMDB0038365	LMPK12020004	Phenylpropanoids and polyketides	Flavonoids	Flavans	Polyketides [PK]	Flavonoids [PK12]	Flavans, Flavanols and Leucoanthocyanidins [PK1202]	No results	Invalid mass	No results	Phenylpropanoids and polyketides	Flavonoids	Flavans	Epigallocatechins	2.57847e+09	2.64878e+09	2.3203e+09	6.54935e+09	1.29492e+09	2.70471e+07	4.70345e+07	2.4512e+08	4.79938e+06	3.92091e+07	1.78819e+06	7.63065e+07	2.48865e+09	2.45173e+09	2.22499e+09
Com_195_pos	TKK	--	C16 H33 N5 O5	375.252	6.324	398.241	--	--	--	--	--	--	--	--	--	--	Invalid mass	No results	No results					5.66867e+08	5.891e+08	2.45467e+08	4.39731e+08	4.14125e+08	7.90593e+08	7.32713e+08	1.40579e+09	6.1312e+08	2.5386e+09	8.90436e+08	2.98454e+08	1.08916e+08	1.13456e+08	1.02997e+08
Com_207_pos	6-Methylquinoline	--	C10 H9 N	126.047	5.215	144.081	--	--	HMDB0033115	--	Organoheterocyclic compounds	Quinolines and derivatives	-	--	--	--	Invalid mass	No results	No results	Organoheterocyclic compounds	Quinolines and derivatives	Not available	Quinolines and derivatives	4.47641e+08	4.85994e+08	6.79386e+08	6.793e+08	7.95283e+08	5.77901e+08	5.33254e+08	3.30268e+08	3.25568e+08	3.97143e+08	3.86884e+08	3.34899e+08	4.32908e+08	4.25142e+08	3.62306e+08
Com_209_pos	Thiazolidine-4-carboxylic acid	--	C4 H7 N O2 S	133.02	1.5	134.027	--	--	HMDB0258979	--	Organic acids and derivatives	Carboxylic acids and derivatives	Amino acids, peptides, and analogues	--	--	--	No results	Full match	No results	Organic acids and derivatives	Carboxylic acids and derivatives	Amino acids, peptides, and analogues	Alpha amino acids and derivatives	2.30906e+08	3.80269e+08	3.94338e+08	5.2061e+08	1.61079e+08	810332	2.26853e+06	4.84124e+06	6.81431e+07	5.15141e+07	2.8055e+07	4.86379e+07	1.81916e+08	1.34394e+08	1.3535e+08
Com_219_pos	DL-Norvaline	--	C5 H11 N O2	117.079	1.362	118.086	--	--	HMDB0251527	--	Organic acids and derivatives	Carboxylic acids and derivatives	Amino acids, peptides, and analogues	--	--	--	No results	No results	Full match	Organic acids and derivatives	Carboxylic acids and derivatives	Amino acids, peptides, and analogues	Alpha amino acids	2.92157e+08	3.03043e+08	5.74705e+08	6.86299e+08	7.0334e+08	7.9968e+08	7.06974e+08	4.6118e+08	2.76399e+08	3.66852e+08	3.8096e+08	2.11761e+08	4.38651e+08	4.77477e+08	4.73354e+08
Com_272_pos	2,4-dihydroxyheptadec-16-en-1-yl acetate	--	C19 H36 O4	350.243	9.066	351.25	--	--	--	LMFA05000640	--	--	--	Fatty Acyls [FA]	Fatty alcohols [FA05]	_	Invalid mass	No results	No results					1.2063e+08	1.30896e+08	2.37926e+08	6.22466e+08	2.71152e+08	2.52671e+08	9.13856e+08	2.0128e+08	2.9631e+08	1.24954e+08	1.78792e+08	3.63892e+09	7.46887e+08	1.21094e+09	1.10518e+09
Com_289_pos	4-(2,3-dihydro-1,4-benzodioxin-6-yl)butanoic acid	--	C12 H14 O4	244.069	2.557	245.077	--	--	--	--	--	--	--	--	--	--	Invalid mass	No match	No match					1.35354e+08	2.41785e+08	3.80933e+07	5.63689e+08	1.78168e+07	5.63018e+07	3.23023e+07	3.21288e+07	3.57698e+07	2.59243e+07	4.21805e+07	7.09301e+07	1.27954e+08	1.33101e+08	1.33616e+08
Com_298_pos	CAR 5:0	--	C12 H24 N O4	245.163	5.256	246.17	--	--	--	--	--	--	--	--	--	--	No results	Invalid mass	No match					2.96979e+07	3.99035e+07	6.07525e+07	3.64797e+08	4.8638e+07	2.71562e+07	2.7177e+07	1.2062e+07	6.09587e+06	8.21711e+06	5.91316e+06	1.32205e+07	6.63571e+07	5.93081e+07	5.58255e+07
Com_320_pos	Methyl palmitate	Methyl palmitate	C17 H34 O2	287.282	6.948	288.289	cpd:C16995	--	HMDB0061859	--	Lipids and lipid-like molecules	Fatty Acyls	Fatty acid esters	--	--	--	Invalid mass	No results	No results	Lipids and lipid-like molecules	Fatty Acyls	Fatty acid esters	Fatty acid methyl esters	5.39439e+06	5.88536e+06	4.99424e+06	8.94848e+07	6.9074e+06	7.63506e+06	7.20847e+06	6.72498e+06	6.48959e+06	4.47641e+06	6.4816e+06	3.39289e+08	5.72981e+07	6.58302e+07	6.01196e+07
Com_334_pos	4-(Diethylamino)salicylaldehyde	--	C11 H15 N O2	193.108	8.709	194.115	--	--	--	--	--	--	--	--	--	--	Invalid mass	No results	No results					1.43911e+08	1.84307e+08	1.0659e+09	7.86409e+07	1.45029e+08	5.80623e+07	1.21228e+08	8.93565e+07	1.20848e+08	9.53264e+07	1.28665e+08	3.0346e+08	6.87367e+08	7.27059e+08	7.63114e+08
Com_345_pos	1,2-dihydroxyheptadec-16-yn-4-yl acetate	--	C19 H34 O4	326.245	8.715	327.252	--	--	--	LMFA05000645	--	--	--	Fatty Acyls [FA]	Fatty alcohols [FA05]	_	Full match	No results	No results					633751	524474	280324	747914	1.60424e+06	1.16122e+06	1.01465e+06	1.01843e+06	666857	997044	565181	6.32273e+06	675005	936072	1.05943e+06
Com_351_pos	Epinephrine	L-Adrenaline; (R)-(-)-Adrenaline; (R)-(-)-Epinephrine; (R)-(-)-Epirenamine; (R)-(-)-Adnephrine; 4-[(1R)-1-Hydroxy-2-(methylamino)ethyl]-1,2-benzenediol	C9 H13 N O3	183.089	5.074	184.097	cpd:C00788	map00350 Tyrosine metabolism;map01100 Metabolic pathways;map04024 cAMP signaling pathway;map04080 Neuroactive ligand-receptor interaction;map04261 Adrenergic signaling in cardiomyocytes;map04923 Regulation of lipolysis in adipocytes;map04924 Renin secretion	HMDB0000068	--	Benzenoids	Phenols	Benzenediols	--	--	--	Full match	No results	Full match	Benzenoids	Phenols	Benzenediols	Catechols	6.0664e+07	6.36496e+07	1.14856e+08	2.87861e+08	1.17403e+08	4.2441e+07	3.90843e+07	4.24995e+07	3.7775e+07	4.3603e+07	3.38756e+07	1.92475e+08	9.14471e+07	8.8376e+07	7.81373e+07
Com_364_pos	PC O-16:0	--	C24 H50 N O7 P	495.332	9.046	518.321	--	--	--	LMGP01020019	--	--	--	Glycerophospholipids [GP]	Glycerophosphocholines [GP01]	1-alkyl,2-acylglycerophosphocholines [GP0102]	No results	Full match	Full match					1.61714e+07	1.60486e+07	2.07127e+07	6.60893e+07	2.28264e+07	4.28126e+07	5.29204e+07	1.77965e+07	1.24037e+07	9.42764e+06	1.04799e+07	2.66001e+08	7.86246e+07	7.34486e+07	6.55309e+07
Com_392_pos	Docosahexaenoyl Ethanolamide	--	C24 H37 N O2	371.279	8.563	372.287	--	--	HMDB0013658	--	Organic nitrogen compounds	Organonitrogen compounds	Amines	--	--	--	Invalid mass	No results	No results	Organic nitrogen compounds	Organonitrogen compounds	Amines	N-acylethanolamines	3.51959e+07	3.1881e+07	5.04337e+07	6.66532e+07	3.81834e+07	2.48384e+07	7.03957e+07	1.63729e+07	3.04272e+07	1.40372e+07	1.8888e+07	3.63778e+08	1.36131e+08	1.31087e+08	1.27102e+08
Com_399_pos	3-(2,3-dihydro-1H-indol-1-yl)-2-[(2-furylmethyl)sulfonyl]acrylonitrile	--	C16 H14 N2 O3 S	314.072	1.423	315.08	--	--	--	--	--	--	--	--	--	--	Full match	No results	No results					1.82862e+08	9.41983e+07	4.07493e+08	4.38884e+07	3.94348e+08	9.74006e+06	1.85768e+07	2.08508e+07	6.56846e+08	3.47537e+08	5.99816e+08	7.69019e+07	1.65929e+08	1.4602e+08	2.70654e+08
Com_406_pos	o-Cresol	o-Cresol; 2-Hydroxytoluene; o-Methylphenol	C7 H8 O	108.058	5.029	109.065	cpd:C01542	map01100 Metabolic pathways	HMDB0002055	--	Benzenoids	Phenols	Cresols	--	--	--	No results	No results	Full match	Benzenoids	Phenols	Cresols	Ortho cresols	2.04429e+08	2.61175e+08	2.24219e+08	3.0166e+08	2.94241e+08	2.78757e+08	2.22898e+08	2.14351e+08	1.56733e+08	2.3593e+08	1.64389e+08	1.79419e+08	1.97519e+08	1.91583e+08	1.57599e+08
Com_414_pos	LSD-d3	--	C20 H22 [2]H3 N3 O	326.219	10.457	327.227	--	--	--	--	--	--	--	--	--	--	Full match	No results	No results					2.40026e+07	3.14678e+07	1.09997e+08	1.35769e+08	9.05747e+07	8.5523e+07	2.35542e+08	3.95264e+07	6.36594e+07	2.22965e+07	5.31722e+07	8.34894e+08	2.61672e+08	3.75532e+08	2.20789e+08
Com_415_pos	7-Ketocholesterol	--	C27 H44 O2	400.334	10.966	423.323	--	--	HMDB0000501	--	Lipids and lipid-like molecules	Steroids and steroid derivatives	Cholestane steroids	--	--	--	No results	No results	Full match	Lipids and lipid-like molecules	Steroids and steroid derivatives	Cholestane steroids	Cholesterols and derivatives	3.04391e+07	4.02597e+07	6.88759e+07	4.69092e+07	7.01595e+07	1.08984e+08	1.79888e+08	4.41444e+07	4.70836e+07	3.16558e+07	2.96033e+07	2.4769e+08	8.01741e+07	1.21683e+08	1.30702e+08
Com_417_pos	4-oxo-5-phenylpentanoic acid	--	C11 H12 O3	187.121	8.545	210.11	--	--	--	--	--	--	--	--	--	--	Invalid mass	No results	No results					1.64732e+07	2.1288e+07	2.39897e+08	9.04605e+06	2.04075e+07	3.91436e+06	1.25007e+07	7.1836e+06	1.45284e+07	1.07963e+07	1.37524e+07	4.18833e+07	1.47729e+08	1.50057e+08	1.48598e+08
Com_435_pos	Obscurolide A1	--	C15 H17 N O5	291.11	5.035	292.118	--	--	--	--	--	--	--	--	--	--	Full match	No results	No results	Benzenoids	Benzene and substituted derivatives	Benzoic acids and derivatives	Aminobenzoic acids	2.37016e+06	2.63921e+06	1.66882e+08	2.81752e+06	2.94813e+08	7.64874e+07	4.38817e+07	4.63574e+06	2.9716e+06	2.49459e+06	3.00407e+06	4.64353e+06	6.32678e+07	5.8564e+07	4.88932e+07
Com_450_pos	Acetylcysteine	Acetylcysteine; N-Acetyl-L-cysteine	C5 H9 N O3 S	163.03	1.529	146.027	cpd:C06809	--	HMDB0001890	--	Organic acids and derivatives	Carboxylic acids and derivatives	Amino acids, peptides, and analogues	--	--	--	No results	No results	Full match	Organic acids and derivatives	Carboxylic acids and derivatives	Amino acids, peptides, and analogues	N-acyl-L-alpha-amino acids	1.50049e+07	2.73069e+07	4.59612e+07	4.14109e+07	2.60346e+08	770477	608186	1.74546e+06	4.18099e+06	5.10638e+06	1.05242e+06	8.14205e+06	4.51422e+07	4.10205e+07	4.4648e+07
Com_460_pos	Enilconazole	Enilconazole; Imazalil	C14 H14 Cl2 N2 O	296.05	3.668	297.057	cpd:C18739	--	HMDB0031794	--	Benzenoids	Benzene and substituted derivatives	Benzylethers	--	--	--	Invalid mass	No results	No results	Benzenoids	Benzene and substituted derivatives	Benzylethers	Benzylethers	1.70048e+06	1.70586e+06	4.74889e+08	1.10283e+06	6.3482e+08	2.29694e+07	2.66739e+07	4.91839e+06	3.53999e+06	2.29582e+06	3.36112e+06	7.23424e+06	1.52183e+08	1.47388e+08	1.38357e+08
Com_463_pos	Loxoprofen	--	C15 H18 O3	246.122	5.188	247.129	--	--	HMDB0041920	--	Phenylpropanoids and polyketides	Phenylpropanoic acids	-	--	--	--	No results	Invalid mass	No results	Phenylpropanoids and polyketides	Phenylpropanoic acids	Not available	Phenylpropanoic acids	1.41516e+08	1.24541e+08	6.96702e+07	2.74576e+08	6.47872e+07	3.87171e+07	3.41434e+07	3.15053e+07	6.88599e+07	7.99432e+07	7.42149e+07	1.02296e+08	8.70617e+07	7.28053e+07	7.58662e+07
Com_469_pos	D-Raffinose	Raffinose; Melitose; Melitriose; Gossypose; 6G-alpha-D-galactosylsucrose	C18 H32 O16	526.151	1.437	527.158	cpd:C00492	map00052 Galactose metabolism;map02010 ABC transporters	HMDB0003213	--	Organic oxygen compounds	Organooxygen compounds	Carbohydrates and carbohydrate conjugates	--	--	--	Invalid mass	No results	No results	Organic oxygen compounds	Organooxygen compounds	Carbohydrates and carbohydrate conjugates	Oligosaccharides	2.54086e+07	1.67627e+07	2.16983e+08	1.62235e+08	5.71015e+07	5.08175e+07	2.32202e+07	1.48329e+08	6.55388e+06	1.2767e+07	9.38223e+06	1.2493e+07	7.40119e+07	7.70702e+07	8.52102e+07
Com_480_pos	5,6-dimethoxy-2-(2-methoxyphenyl)-4H-chromen-4-one	--	C18 H16 O5	294.086	5.112	295.094	--	--	--	--	--	--	--	--	--	--	Invalid mass	No results	No results					1.58962e+06	1.75511e+06	2.07494e+08	1.67636e+06	2.87734e+08	2.10461e+08	2.0689e+08	1.94046e+07	3.65422e+06	1.58339e+06	1.08977e+07	2.81054e+07	8.31674e+07	7.53754e+07	6.54687e+07
Com_487_pos	2-hexyl-5-(4-nonylphenyl)pyrimidine	--	C25 H38 N2	366.311	11.161	367.318	--	--	--	--	--	--	--	--	--	--	Invalid mass	No results	No results					4.69531e+07	8.09509e+07	2.34238e+08	7.00583e+07	1.91565e+08	1.589e+08	3.58232e+08	1.31304e+08	1.21288e+07	8.60794e+06	1.45344e+07	4.19303e+07	1.65276e+08	2.63897e+08	3.01579e+08
Com_489_pos	5,8-dihydroxy-10-methyl-5,8,9,10-tetrahydro-2H-oxecin-2-one	--	C10 H14 O4	215.116	2.052	216.123	--	--	--	--	--	--	--	--	--	--	Invalid mass	No results	No results					8.02598e+06	8.60576e+06	3.29087e+08	5.96076e+06	4.08739e+08	1.35643e+08	7.2582e+07	2.70947e+07	9.9768e+06	1.64731e+07	9.43324e+06	7.69051e+06	1.1494e+08	1.14492e+08	1.18346e+08
Com_514_pos	Methylmalonate	Methylmalonate; Methylmalonic acid	C4 H6 O4	118.027	2.891	101.024	cpd:C02170	map00240 Pyrimidine metabolism;map00280 Valine, leucine and isoleucine degradation;map00640 Propanoate metabolism	HMDB0000202	--	Organic acids and derivatives	Carboxylic acids and derivatives	Dicarboxylic acids and derivatives	--	--	--	No results	No results	Full match	Organic acids and derivatives	Carboxylic acids and derivatives	Dicarboxylic acids and derivatives	Dicarboxylic acids and derivatives	4.45517e+07	4.07623e+07	3.62015e+07	1.59337e+07	4.5763e+07	5.36705e+07	5.049e+07	5.39348e+07	2.85422e+08	2.28818e+08	2.50455e+08	2.54689e+08	6.59688e+07	6.26299e+07	5.54575e+07
Com_533_pos	Skatole	Skatole; 3-Methylindole	C9 H9 N	114.047	5.214	132.081	cpd:C08313	--	HMDB0000466	--	Organoheterocyclic compounds	Indoles and derivatives	Indoles	--	--	--	Invalid mass	No results	No results	Organoheterocyclic compounds	Indoles and derivatives	Indoles	3-methylindoles	1.47141e+08	1.7679e+08	2.33347e+08	2.1766e+08	2.80799e+08	1.88091e+08	1.80945e+08	7.88659e+07	1.55705e+08	1.21331e+08	1.32856e+08	1.13991e+08	1.48211e+08	1.40113e+08	1.28027e+08
Com_552_pos	5-Fluoro-2-[(3S)-1-(2-methylbenzyl)-3-pyrrolidinyl]-1H-benzimidazole	--	C19 H20 F N3	309.169	4.845	310.176	--	--	--	--	--	--	--	--	--	--	Invalid mass	No results	No results	Organoheterocyclic compounds	Benzimidazoles	Not available	Benzimidazoles	6.83576e+07	8.62518e+07	3.68809e+07	2.38546e+08	2.59939e+07	1.32092e+07	6.40899e+06	1.65133e+07	4.29808e+07	3.1018e+07	3.74973e+07	7.84412e+07	5.39558e+07	5.18826e+07	4.14664e+07
Com_553_pos	2-(14,15-Epoxyeicosatrienoyl) glycerol	--	C23 H38 O5	376.261	8.668	399.25	--	--	HMDB0013651	--	Lipids and lipid-like molecules	Glycerolipids	Monoradylglycerols	--	--	--	Invalid mass	No results	No results	Lipids and lipid-like molecules	Glycerolipids	Monoradylglycerols	2-monoacylglycerols	1.11414e+06	1.05798e+06	1.00911e+06	1.18805e+07	4.50347e+06	1.28758e+07	1.20843e+07	3.65027e+06	3.75038e+06	2.56231e+06	2.84537e+06	1.31725e+08	1.0591e+07	1.17784e+07	1.14415e+07
Com_565_pos	Uridine 5'-monophosphate	UMP; Uridylic acid; Uridine monophosphate; Uridine 5'-monophosphate; 5'Uridylic acid	C9 H13 N2 O9 P	324.036	1.514	325.043	cpd:C00105	map00240 Pyrimidine metabolism;map01100 Metabolic pathways	HMDB0000288	--	Nucleosides, nucleotides, and analogues	Pyrimidine nucleotides	Pyrimidine ribonucleotides	--	--	--	No results	Full match	Full match	Nucleosides, nucleotides, and analogues	Pyrimidine nucleotides	Pyrimidine ribonucleotides	Pyrimidine ribonucleoside monophosphates	6.97539e+07	9.4416e+07	7.73789e+06	5.88216e+07	8.06709e+06	4.10592e+07	1.78799e+07	7.22787e+07	2.05428e+07	5.78006e+07	2.21619e+07	1.31901e+07	2.68416e+07	3.2436e+07	3.29377e+07
Com_602_pos	(+/-)5(6)-EET Ethanolamide	--	C22 H37 N O3	363.277	6.687	381.311	--	--	--	--	--	--	--	--	--	--	Full match	No results	No results	Organic nitrogen compounds	Organonitrogen compounds	Amines	N-acylethanolamines	7.81461e+07	5.60748e+07	1.05176e+08	2.69885e+07	3.9047e+07	5.33153e+07	4.84317e+07	1.0912e+08	6.17823e+07	9.77548e+07	7.3805e+07	7.34176e+07	6.15039e+07	5.67516e+07	5.79117e+07
Com_628_pos	Octadecanamine	--	C18 H39 N	269.308	8.807	270.315	--	--	--	--	--	--	--	--	--	--	Full match	No results	No results	Organic nitrogen compounds	Organonitrogen compounds	Amines	Monoalkylamines	1.47096e+07	9.03404e+06	6.71479e+06	6.28179e+06	1.64041e+07	4.78876e+07	2.06579e+07	3.3185e+07	3.28465e+07	4.96161e+07	2.58697e+07	1.37716e+08	2.58805e+07	2.77461e+07	2.53091e+07
Com_631_pos	p-Mentha-1,3,8-triene	--	C10 H14	134.109	9.733	135.117	--	--	HMDB0037013	--	Lipids and lipid-like molecules	Prenol lipids	Monoterpenoids	--	--	--	No results	No results	Full match	Lipids and lipid-like molecules	Prenol lipids	Monoterpenoids	Aromatic monoterpenoids	6.56014e+07	6.24673e+07	6.47378e+07	7.17658e+07	5.33757e+07	3.93303e+07	8.60052e+07	5.15474e+07	5.88423e+07	3.96034e+07	3.24581e+07	1.86036e+08	1.40051e+08	1.33492e+08	1.40164e+08
Com_632_pos	2-hydroxy-6-[(8Z,11Z)-pentadeca-8,11,14-trien-1-yl]benzoic acid	--	C22 H30 O3	324.204	9.894	325.211	--	--	--	--	--	--	--	--	--	--	Invalid mass	No results	No results					3.54332e+07	3.73557e+07	4.41888e+07	3.03953e+07	5.97663e+07	4.40475e+07	7.49507e+07	6.08285e+07	4.45116e+07	2.32581e+07	4.43769e+07	1.62012e+08	9.04782e+07	1.20139e+08	9.93018e+07
Com_644_pos	Isophorone	Isophorone; 1,1,3-Trimethyl-3-cyclohexene-5-one	C9 H14 O	138.104	9.728	121.101	cpd:C14743	--	HMDB0031195	--	Organic oxygen compounds	Organooxygen compounds	Carbonyl compounds	--	--	--	Full match	No results	Full match	Organic oxygen compounds	Organooxygen compounds	Carbonyl compounds	Cyclohexenones	5.20015e+07	3.29194e+07	4.64691e+07	5.46712e+07	4.17009e+07	3.54017e+07	3.23266e+07	5.07965e+07	4.18328e+07	3.75243e+07	3.13291e+07	1.37108e+08	1.05838e+08	6.05328e+07	1.09947e+08
Com_658_pos	D-(-)-Glutamine	D-Glutamine; D-2-Aminoglutaramic acid	C5 H10 N2 O3	146.069	1.332	147.076	cpd:C00819	map01100 Metabolic pathways	--	--	--	--	--	--	--	--	Full match	No results	Full match	Organic acids and derivatives	Carboxylic acids and derivatives	Amino acids, peptides, and analogues	D-alpha-amino acids	5.31599e+07	5.5322e+07	8.76678e+07	5.24701e+07	1.12533e+08	9.51264e+07	1.75024e+08	5.7873e+07	7.54853e+07	9.63794e+07	1.05886e+08	1.44984e+07	7.70661e+07	8.06068e+07	7.75969e+07
Com_660_pos	Benzamide	Benzamide	C7 H7 N O	139.061	1.25	140.068	cpd:C09815	--	HMDB0004461	--	Benzenoids	Benzene and substituted derivatives	Benzoic acids and derivatives	--	--	--	Invalid mass	Invalid mass	No results	Benzenoids	Benzene and substituted derivatives	Benzoic acids and derivatives	Benzamides	2.77247e+07	1.59391e+07	2.24118e+06	3.30169e+07	5.84112e+07	1.45479e+07	2.63757e+07	3.04521e+07	1.34628e+07	2.10205e+07	2.87134e+07	5.97742e+06	1.62781e+07	1.51111e+07	1.46185e+07
Com_683_pos	Methanandamide	--	C23 H39 N O2	339.313	10.157	362.303	--	--	HMDB0243685	--	Lipids and lipid-like molecules	Fatty Acyls	Fatty amides	--	--	--	Invalid mass	No results	No results	Lipids and lipid-like molecules	Fatty Acyls	Fatty amides	N-acyl amines	1.12329e+07	1.52308e+07	1.33745e+08	8.08355e+06	1.09585e+07	4.92996e+06	1.43041e+07	5.24285e+06	1.06504e+07	5.50915e+06	8.12094e+06	3.86959e+07	8.18241e+07	8.78722e+07	7.53386e+07
Com_708_pos	FRH	--	C21 H30 N8 O4	458.24	9.275	459.247	--	--	--	--	--	--	--	--	--	--	Full match	No results	No match					5.1398e+06	5.59124e+06	1.9847e+07	2.57368e+07	2.78767e+07	5.14476e+07	8.35705e+07	1.81554e+07	6.72179e+06	4.55602e+06	6.0866e+06	1.2251e+08	5.41694e+07	5.79817e+07	5.5533e+07
Com_740_pos	α-Linolenoyl ethanolamide	--	C20 H35 N O2	321.264	7.994	322.271	--	--	HMDB0013624	--	Organic nitrogen compounds	Organonitrogen compounds	Amines	--	--	--	Invalid mass	No results	No results	Organic nitrogen compounds	Organonitrogen compounds	Amines	N-acylethanolamines	9.47876e+07	7.48179e+07	1.1326e+08	9.84093e+07	1.00981e+08	7.7347e+07	1.16378e+08	1.25528e+08	9.28477e+07	1.16683e+08	8.72833e+07	3.80384e+08	1.61735e+08	1.84113e+08	1.66989e+08
Com_749_pos	4-methyl-5-oxo-2-pentyl-2,5-dihydrofuran-3-carboxylic acid	--	C11 H16 O4	229.131	4.639	230.139	--	--	--	--	--	--	--	--	--	--	Invalid mass	No results	No results					7.58872e+06	5.1963e+06	3.84076e+08	7.03411e+06	4.53421e+08	1.69474e+08	9.97843e+07	1.36724e+07	6.98895e+06	6.68555e+06	5.85864e+06	9.73335e+06	1.31734e+08	1.26192e+08	1.16935e+08
Com_805_pos	Cytidine 5'-diphosphocholine	CDP-choline; Cytidine 5'-diphosphocholine; Citicoline	C14 H26 N4 O11 P2	488.107	1.385	489.115	cpd:C00307	map00564 Glycerophospholipid metabolism;map01100 Metabolic pathways;map05231 Choline metabolism in cancer	HMDB0001413	--	Organoheterocyclic compounds	Pteridines and derivatives	Pterins and derivatives	--	--	--	Full match	No results	Full match	Nucleosides, nucleotides, and analogues	Pyrimidine nucleotides	Pyrimidine ribonucleotides	Pyrimidine ribonucleoside diphosphates	1.8455e+07	3.34633e+07	8.25757e+06	1.24615e+08	3.89836e+06	6.60915e+07	3.94674e+07	2.58701e+07	4.58314e+07	1.38807e+08	4.25799e+07	4.39505e+07	3.46661e+07	4.17923e+07	4.31941e+07
Com_856_pos	N1-methyl-5-methoxy-2-({2-[(methylamino)carbonyl]phenyl}thio)benzamide	--	C17 H18 N2 O3 S	312.09	5.885	313.098	--	--	--	--	--	--	--	--	--	--	Invalid mass	No results	No results					9.60829e+06	5.92357e+06	7.87884e+06	2.73347e+07	1.62863e+07	1.40853e+08	1.21501e+08	3.50431e+07	1.68897e+07	1.64837e+07	2.10092e+07	3.67464e+07	2.52591e+07	2.55454e+07	2.62331e+07
Com_863_pos	2-(2-amino-3-methylbutanamido)-3-phenylpropanoic acid	--	C14 H20 N2 O3	264.148	5.334	265.155	--	--	--	--	--	--	--	--	--	--	Full match	No results	Full match					1.1124e+08	1.20428e+08	9.40667e+06	3.50187e+07	5.97282e+06	8.56602e+06	7.60958e+06	4.27282e+06	2.66315e+08	1.50222e+07	1.90879e+08	1.1338e+07	4.84611e+07	4.57118e+07	4.09829e+07
Com_866_pos	Guanidineacetic acid	Guanidinoacetate; Guanidinoacetic acid; Glycocyamine; N-Amidinoglycine; Guanidoacetic acid	C3 H7 N3 O2	117.054	1.373	118.061	cpd:C00581	map00260 Glycine, serine and threonine metabolism;map00330 Arginine and proline metabolism;map01100 Metabolic pathways	HMDB0000128	--	Organic acids and derivatives	Carboxylic acids and derivatives	Amino acids, peptides, and analogues	--	--	--	No results	No results	Full match	Organic acids and derivatives	Carboxylic acids and derivatives	Amino acids, peptides, and analogues	Alpha amino acids and derivatives	1.68611e+06	1.57868e+06	2.89873e+07	1.10652e+08	3.27473e+07	3.27662e+06	3.60919e+06	2.29175e+06	1.96468e+06	2.55781e+06	2.21946e+06	3.57033e+07	2.29535e+07	2.43294e+07	2.44599e+07
Com_872_pos	LPC 17:0-SN1	--	C25 H52 N O7 P	509.348	9.707	510.355	--	--	--	--	--	--	--	--	--	--	No results	Full match	Full match					2.91375e+06	3.46793e+06	7.03277e+06	4.60255e+06	6.46725e+06	2.40277e+07	3.69746e+07	2.38688e+06	2.52332e+06	1.74195e+06	1.52684e+06	6.60724e+07	2.66187e+07	2.12533e+07	2.64748e+07
Com_904_pos	Isoquinoline	Isoquinoline; 2-Benzazine; Benzo[c]pyridine	C9 H7 N	129.058	5.226	130.065	cpd:C06323	--	HMDB0034244	--	Organoheterocyclic compounds	Isoquinolines and derivatives	-	--	--	--	Full match	No results	No results	Organoheterocyclic compounds	Isoquinolines and derivatives	Not available	Isoquinolines and derivatives	2.14306e+08	1.18757e+08	1.64591e+08	1.64128e+08	2.09693e+08	1.45117e+08	1.22466e+08	1.37514e+08	1.47242e+08	1.28543e+08	1.39017e+08	7.10507e+07	1.08161e+08	1.02259e+08	9.47839e+07
Com_944_pos	Cyclocytidine	Ancitabin hydrochloride; Cyclocytidine	C9 H11 N3 O4	225.075	1.958	226.082	cpd:C13112	--	--	--	--	--	--	--	--	--	No results	No results	Full match	Organic oxygen compounds	Organooxygen compounds	Ethers	Alkyl aryl ethers	1.64819e+07	2.41595e+07	2.83506e+07	9.81965e+07	1.50929e+07	1.02119e+07	9.04835e+06	1.13226e+07	8.73128e+06	5.29117e+06	8.15847e+06	1.78119e+07	2.55841e+07	2.49692e+07	2.65214e+07
Com_955_pos	2-Linoleoyl glycerol	--	C21 H38 O4	336.264	10.209	337.271	--	--	HMDB0245187	--	Lipids and lipid-like molecules	Fatty Acyls	Lineolic acids and derivatives	--	--	--	Invalid mass	No results	No results	Lipids and lipid-like molecules	Fatty Acyls	Lineolic acids and derivatives	Lineolic acids and derivatives	8.4786e+06	9.4379e+06	1.50376e+07	2.14298e+07	2.20479e+07	4.29689e+07	7.00166e+07	1.6023e+07	7.62706e+06	5.02787e+06	7.32702e+06	7.69206e+07	3.85062e+07	4.48301e+07	4.16235e+07
Com_966_pos	Carvone	(+)-(S)-Carvone; Carvol; (+)-Carvone; Carvone	C10 H14 O	150.103	7.157	318.24	cpd:C11383	--	HMDB0035824	--	Lipids and lipid-like molecules	Prenol lipids	Monoterpenoids	--	--	--	Invalid mass	No results	No results	Lipids and lipid-like molecules	Prenol lipids	Monoterpenoids	Menthane monoterpenoids	1.70133e+08	1.1955e+08	5.32564e+07	7.05501e+07	6.28037e+07	1.28993e+08	1.16128e+08	3.04723e+08	1.4031e+08	2.54157e+08	1.85217e+08	8.75164e+07	8.30498e+07	8.2328e+07	8.87286e+07
Com_972_pos	CAR 18:1	--	C25 H48 N O4	425.35	8.378	426.357	--	--	--	--	--	--	--	--	--	--	No results	Invalid mass	No results					3.27438e+06	2.39127e+06	3.1001e+07	1.12265e+08	1.00572e+07	2.03818e+06	3.36927e+06	707716	1.81855e+06	1.82826e+06	597895	1.803e+07	8.11694e+07	8.30065e+07	7.2182e+07
Com_989_pos	INK	--	C16 H31 N5 O5	188.116	4.863	189.124	--	--	--	--	--	--	--	--	--	--	Invalid mass	No match	No match					9.80723e+07	2.99793e+07	3.99454e+07	1.32291e+08	2.24457e+07	1.11306e+07	9.84936e+06	9.61554e+06	7.18046e+07	9.65224e+07	6.99972e+07	2.92086e+07	4.68553e+07	4.72863e+07	4.25925e+07
Com_1003_pos	Pyridoxamine	Pyridoxamine; PM	C8 H12 N2 O2	168.088	1.238	169.095	cpd:C00534	map00750 Vitamin B6 metabolism;map01100 Metabolic pathways;map04977 Vitamin digestion and absorption	HMDB0001431	--	Organoheterocyclic compounds	Pyridines and derivatives	Pyridoxamines	--	--	--	Invalid mass	No results	No results	Organoheterocyclic compounds	Pyridines and derivatives	Pyridoxamines	Pyridoxamine 5'-phosphates	9.2513e+07	1.14286e+08	4.50291e+07	4.89634e+07	4.92891e+07	7.09915e+07	7.93554e+07	4.72124e+07	7.53732e+07	8.36428e+07	8.19536e+07	3.64293e+07	3.97196e+07	5.09241e+07	5.64284e+07
Com_1009_pos	PC O-22:5	--	C30 H52 N O7 P	569.347	8.885	570.355	--	--	--	--	--	--	--	--	--	--	No results	Full match	No results					1.40266e+06	1.56116e+06	1.00566e+06	5.06917e+06	1.62795e+06	3.6581e+06	6.2135e+06	2.6609e+06	2.62211e+06	2.29603e+06	2.19609e+06	6.82123e+07	8.8121e+06	6.66593e+06	6.44068e+06
Com_1013_pos	LPC 22:6-SN1	--	C30 H50 N O7 P	567.332	8.788	568.339	--	--	--	--	--	--	--	--	--	--	No results	Full match	No results					913178	646303	3.73272e+06	5.44099e+06	5.23743e+06	6.82665e+06	1.33949e+07	2.29461e+06	3.59519e+06	714948	2.68839e+06	9.25248e+07	1.39481e+07	1.32343e+07	1.21066e+07
Com_1029_pos	2-[(3S)-1-Benzyl-3-pyrrolidinyl]-1,3-benzothiazole	--	C18 H18 N2 S	294.121	5.025	295.129	--	--	--	--	--	--	--	--	--	--	Invalid mass	No results	No match	Organoheterocyclic compounds	Benzothiazoles	Not available	Benzothiazoles	8.47324e+07	9.86666e+07	1.86042e+07	7.21134e+07	1.29462e+07	2.50127e+07	1.6483e+07	1.12515e+07	5.73905e+07	7.30577e+07	5.1722e+07	4.26503e+07	3.91781e+07	3.57505e+07	3.09019e+07
Com_1045_pos	2,6-Dihydroxypurine	Xanthine	C5 H4 N4 O2	152.033	4.25	153.041	cpd:C00385	map00230 Purine metabolism;map00232 Caffeine metabolism;map01100 Metabolic pathways	HMDB0000292	--	Organoheterocyclic compounds	Imidazopyrimidines	Purines and purine derivatives	--	--	--	No results	No results	Full match	Organoheterocyclic compounds	Imidazopyrimidines	Purines and purine derivatives	Hypoxanthines	1.97577e+07	3.33091e+07	2.15362e+07	1.40104e+08	1.34351e+07	3.64795e+07	2.54455e+07	1.78789e+07	1.53263e+07	2.23386e+07	1.71939e+07	5.26581e+07	3.92175e+07	3.91485e+07	3.44856e+07
Com_1061_pos	N-Acetylmethionine	N-Acetylmethionine; N-Acetyl-L-methionine	C7 H13 N O3 S	191.062	5.287	214.051	cpd:C02712	--	HMDB0011745	--	Organic acids and derivatives	Carboxylic acids and derivatives	Amino acids, peptides, and analogues	--	--	--	No results	Full match	Full match	Organic acids and derivatives	Carboxylic acids and derivatives	Amino acids, peptides, and analogues	Methionine and derivatives	8.36667e+07	8.56576e+07	2.45616e+07	8.51932e+07	1.93985e+07	9.44762e+06	3.77833e+06	1.23248e+07	2.58443e+07	4.42256e+07	2.59833e+07	3.80365e+07	3.35237e+07	3.30312e+07	2.90433e+07
Com_1065_pos	4-(anilinomethylidene)-3-methyl-4,5-dihydroisoxazol-5-one	--	C11 H10 N2 O2	202.074	5.728	203.081	--	--	--	--	--	--	--	--	--	--	Full match	No results	No results					1.99599e+06	1.69653e+06	9.22655e+07	4.05219e+06	6.46973e+07	1.62785e+07	1.10124e+07	5.13255e+06	2.1742e+06	3.37174e+06	2.34746e+07	4.18494e+06	1.94269e+07	1.84337e+07	1.95997e+07
Com_1090_pos	Homoarginine	Homoarginine; L-Homoarginine	C7 H16 N4 O2	188.127	1.377	189.135	cpd:C01924	--	HMDB0000670	--	Organic acids and derivatives	Carboxylic acids and derivatives	Amino acids, peptides, and analogues	--	--	--	No results	No results	Full match	Organic acids and derivatives	Carboxylic acids and derivatives	Amino acids, peptides, and analogues	L-alpha-amino acids	3.83936e+07	8.79715e+07	3.59157e+07	1.06025e+08	3.49732e+07	3.27813e+07	3.8383e+07	2.20097e+07	3.0619e+07	4.74163e+07	2.82173e+07	4.27363e+07	3.62684e+07	5.33e+07	4.64275e+07
Com_1095_pos	Maltotetraose	Maltotetraose	C24 H42 O21	688.203	1.477	689.211	cpd:C02052	--	HMDB0001296	--	Organic oxygen compounds	Organooxygen compounds	Carbohydrates and carbohydrate conjugates	--	--	--	Invalid mass	No results	No results	Organic oxygen compounds	Organooxygen compounds	Carbohydrates and carbohydrate conjugates	Oligosaccharides	8.75281e+06	5.69199e+06	5.59248e+07	8.40934e+07	9.39585e+06	2.53391e+06	4.42207e+06	2.84898e+07	1.20151e+06	2.42161e+06	961793	1.76156e+06	2.19294e+07	2.59949e+07	2.59696e+07
Com_1105_pos	LPC 22:6-SN2	--	C30 H50 N O7 P	567.332	8.606	590.321	--	--	--	--	--	--	--	--	--	--	No results	Full match	No results					3.24921e+06	3.39985e+06	1.24876e+06	7.58453e+06	3.1173e+06	9.96936e+06	1.09791e+07	6.24876e+06	6.663e+06	7.12044e+06	6.0646e+06	7.03939e+07	9.2495e+06	8.34727e+06	7.50076e+06
Com_1108_pos	1-(4-bromophenyl)-2-phenylethan-1-one	--	C14 H11 Br O	223.118	5.665	224.126	--	--	--	--	--	--	--	--	--	--	Invalid mass	No results	No results					4.77747e+07	3.2054e+07	6.16003e+07	1.78561e+07	2.52711e+07	8.05576e+07	7.04167e+07	7.73856e+07	3.48847e+07	1.01978e+08	8.78742e+07	2.16152e+07	4.6861e+07	4.67536e+07	3.437e+07
Com_1133_pos	5-amino-2-(dimethylamino)benzoic acid	--	C9 H12 N2 O2	180.09	5.571	181.097	--	--	--	--	--	--	--	--	--	--	Full match	No results	No results					5.58632e+06	4.86521e+06	8.48908e+06	4.50356e+06	2.86297e+06	2.55862e+07	4.23432e+06	1.2782e+07	2.29805e+07	1.48917e+07	1.00789e+07	7.62306e+07	9.82228e+06	8.95019e+06	8.58835e+06
Com_1141_pos	PC O-18:0	--	C26 H54 N O7 P	523.363	9.914	546.352	--	--	--	LMGP01020046	--	--	--	Glycerophospholipids [GP]	Glycerophosphocholines [GP01]	1-alkyl,2-acylglycerophosphocholines [GP0102]	No results	Full match	Full match					1.07642e+06	1.77562e+06	5.42843e+06	5.64967e+06	9.00943e+06	3.22697e+07	3.8605e+07	9.61095e+06	3.72319e+06	2.27629e+06	4.22941e+06	2.85011e+07	1.94305e+07	2.15302e+07	1.87871e+07
Com_1152_pos	L-Asparagine	L-Asparagine; 2-Aminosuccinamic acid	C4 H8 N2 O3	132.054	1.331	133.061	cpd:C00152	map00250 Alanine, aspartate and glutamate metabolism;map00970 Aminoacyl-tRNA biosynthesis;map01100 Metabolic pathways;map01230 Biosynthesis of amino acids;map04974 Protein digestion and absorption;map04978 Mineral absorption;map05230 Central carbon metabolism in cancer	HMDB0000168	--	Organic acids and derivatives	Carboxylic acids and derivatives	Amino acids, peptides, and analogues	--	--	--	No results	No results	Full match	Organic acids and derivatives	Carboxylic acids and derivatives	Amino acids, peptides, and analogues	Asparagine and derivatives	3.60069e+07	7.13362e+07	2.63875e+07	1.02887e+08	1.59479e+07	6.24653e+06	1.08384e+07	1.57411e+07	2.4187e+07	3.8316e+07	2.51048e+07	3.44526e+07	3.81304e+07	3.96763e+07	4.18032e+07
Com_1168_pos	N,N'-bis(2,6-diisopropylphenyl)carbodiimide	--	C25 H34 N2	340.297	10.392	363.286	--	--	--	--	--	--	--	--	--	--	Invalid mass	No results	No results					6.9239e+06	7.81213e+06	1.32763e+07	1.93129e+07	1.66884e+07	3.72287e+07	7.45171e+07	1.26473e+07	7.77515e+06	4.64101e+06	8.82266e+06	6.94415e+07	3.35236e+07	4.52538e+07	4.83152e+07
Com_1170_pos	LPC 22:5-SN1	--	C30 H52 N O7 P	569.347	9.081	570.355	--	--	--	--	--	--	--	--	--	--	No results	Full match	No results					610868	517573	2.12229e+06	3.57812e+06	3.22444e+06	5.54039e+06	1.06815e+07	690454	1.72155e+06	707882	927276	5.21506e+07	1.00247e+07	8.92463e+06	7.86341e+06
Com_1218_pos	Palmitoylcarnitine	--	C23 H45 N O4	399.334	8.189	400.342	--	--	HMDB0000222	LMFA07070004	Lipids and lipid-like molecules	Fatty Acyls	Fatty acid esters	Fatty Acyls [FA]	Fatty esters [FA07]	Fatty acyl carnitines [FA0707]	Full match	Not the top hit	Full match	Lipids and lipid-like molecules	Fatty Acyls	Fatty acid esters	Acyl carnitines	2.59321e+06	2.15806e+06	1.51757e+07	6.43671e+07	7.74536e+06	3.70409e+06	4.29114e+06	664289	2.53375e+06	2.00842e+06	1.57075e+06	1.50817e+07	4.13696e+07	4.33037e+07	4.31104e+07
Com_1224_pos	PC O-20:4	--	C28 H50 N O7 P	543.332	8.66	544.339	--	--	--	--	--	--	--	--	--	--	No results	Full match	Full match					2.70863e+06	3.47198e+06	1.57232e+06	7.03986e+06	1.77256e+06	6.33254e+06	1.06583e+07	5.01917e+06	4.54067e+06	4.4021e+06	4.46092e+06	6.40902e+07	1.04677e+07	8.82802e+06	9.03512e+06
Com_1259_pos	O-Arachidonoyl ethanolamine	--	C22 H37 N O2	347.28	8.239	348.287	--	--	HMDB0013655	--	Lipids and lipid-like molecules	Fatty Acyls	Fatty acid esters	--	--	--	Invalid mass	No results	No results	Lipids and lipid-like molecules	Fatty Acyls	Fatty acid esters	Fatty acid esters	2.08293e+07	1.4228e+07	2.68386e+07	2.4568e+07	3.17594e+07	1.20331e+07	2.85913e+07	1.49408e+07	1.77279e+07	1.10535e+07	1.41888e+07	1.02615e+08	4.5866e+07	4.91876e+07	4.72819e+07
Com_1310_pos	LPC 20:4-SN1	--	C28 H50 N O7 P	543.332	8.839	566.321	--	--	--	--	--	--	--	--	--	--	No results	Full match	Full match					2.12076e+06	1.08752e+06	5.32083e+06	6.11639e+06	8.87176e+06	1.72118e+07	2.81782e+07	6.51282e+06	5.91837e+06	2.02326e+06	4.70875e+06	6.39263e+07	1.55885e+07	1.71309e+07	1.51777e+07
Com_1347_pos	6-Ketoprostaglandin F1α	6-Keto-prostaglandin F1alpha; 6-Keto-prostaglandin F1a; 6-Keto-PGF1alpha; 6-Keto-PGF1a	C20 H34 O6	352.224	6.322	353.231	cpd:C05961	map00590 Arachidonic acid metabolism;map01100 Metabolic pathways	HMDB0002886	--	Lipids and lipid-like molecules	Fatty Acyls	Eicosanoids	--	--	--	Invalid mass	No match	No match	Lipids and lipid-like molecules	Fatty Acyls	Eicosanoids	Prostaglandins and related compounds	5.5641e+07	3.04671e+07	4.49251e+07	1.78536e+06	5.59811e+07	5.39737e+07	3.48561e+07	6.23734e+07	7.09558e+07	9.91022e+07	8.61992e+07	3.3163e+07	3.51047e+07	3.65905e+07	3.3252e+07
Com_1353_pos	Taurine	Taurine; 2-Aminoethanesulfonic acid; Aminoethylsulfonic acid	C2 H7 N O3 S	125.015	1.3	148.004	cpd:C00245	map00120 Primary bile acid biosynthesis;map00430 Taurine and hypotaurine metabolism;map00920 Sulfur metabolism;map01100 Metabolic pathways;map02010 ABC transporters;map04080 Neuroactive ligand-receptor interaction	HMDB0000251	--	Organic acids and derivatives	Organic sulfonic acids and derivatives	Organosulfonic acids and derivatives	--	--	--	No results	No results	Full match	Organic acids and derivatives	Organic sulfonic acids and derivatives	Organosulfonic acids and derivatives	Organosulfonic acids	2.15174e+07	2.73577e+07	2.84091e+07	1.38172e+08	2.88602e+07	7.87598e+06	6.1255e+06	9.60593e+06	3.82073e+07	5.68739e+07	2.49446e+07	8.17964e+07	4.82225e+07	4.96011e+07	5.07146e+07
Com_1404_pos	Creatinine	Creatinine; 1-Methylglycocyamidine	C4 H7 N3 O	113.059	1.389	114.066	cpd:C00791	map00330 Arginine and proline metabolism;map01100 Metabolic pathways	HMDB0000562	--	Organic acids and derivatives	Carboxylic acids and derivatives	Amino acids, peptides, and analogues	--	--	--	No results	No results	Full match	Organic acids and derivatives	Carboxylic acids and derivatives	Amino acids, peptides, and analogues	Alpha amino acids and derivatives	1.7611e+08	1.91744e+08	5.22031e+08	7.69108e+08	7.2039e+08	5.86675e+08	5.88246e+08	2.59294e+08	1.70301e+08	2.75062e+08	2.06961e+08	3.34709e+08	3.33713e+08	3.53585e+08	3.66335e+08
Com_1405_pos	LPC 20:2-SN1	--	C28 H54 N O7 P	547.363	9.759	548.37	--	--	--	--	--	--	--	--	--	--	No results	Full match	Full match					1.76843e+06	1.85881e+06	1.35646e+06	932659	1.25491e+06	976927	2.06334e+06	1.26692e+06	1.60139e+06	937939	1.04121e+06	4.8506e+07	2.6119e+06	3.96424e+06	5.0227e+06
Com_1418_pos	7-(2-hydroxypropan-2-yl)-1,4a-dimethyl-decahydronaphthalen-1-ol	--	C15 H28 O2	257.235	6.808	258.242	--	--	--	--	--	--	--	--	--	--	Invalid mass	No results	No results					4.26999e+07	3.06517e+07	1.60348e+07	2.82757e+07	2.59492e+07	2.86802e+07	3.40917e+07	7.90565e+07	3.15997e+07	6.35223e+07	4.0367e+07	4.95689e+07	2.5317e+07	2.6007e+07	2.64959e+07
Com_1433_pos	tert-Butyl N-[1-(aminocarbonyl)-3-methylbutyl]carbamate	--	C11 H22 N2 O3	230.163	5.193	231.17	--	--	--	--	--	--	--	--	--	--	Full match	No results	No results	Organic acids and derivatives	Carboxylic acids and derivatives	Amino acids, peptides, and analogues	Leucine and derivatives	1.39286e+08	1.11911e+08	4.56777e+07	4.45398e+07	4.84526e+07	2.6615e+07	1.6802e+07	2.22335e+07	1.44677e+08	1.04087e+08	1.30568e+08	1.40938e+07	5.69008e+07	4.87354e+07	4.87348e+07
Com_1438_pos	(6E)-7-(2H-1,3-benzodioxol-5-yl)-1-(piperidin-1-yl)hept-6-en-1-one	--	C19 H25 N O3	315.179	5.052	316.186	--	--	--	--	--	--	--	--	--	--	Invalid mass	No results	No results					2.04945e+07	1.89109e+07	5.48176e+07	4.39659e+07	4.28432e+07	1.05237e+07	1.2041e+07	9.75179e+06	2.27945e+07	2.36125e+07	2.27544e+07	1.33658e+07	2.33745e+07	2.15296e+07	2.13643e+07
Com_1465_pos	LLK	--	C18 H36 N4 O4	372.274	4.954	187.144	--	--	--	--	--	--	--	--	--	--	Full match	No results	No results					8.37437e+07	8.49224e+07	1.93406e+07	7.47623e+06	8.62609e+06	8.30648e+06	1.33221e+07	1.25025e+07	2.07302e+08	5.84628e+07	1.69845e+08	3.47351e+06	3.77039e+07	3.77263e+07	3.82351e+07
Com_1468_pos	EPK	--	C16 H28 N4 O6	186.101	1.538	187.108	--	--	--	--	--	--	--	--	--	--	Invalid mass	No results	No results					4.23329e+07	4.44071e+07	4.59019e+07	2.51662e+07	3.21706e+07	8.95485e+06	9.62791e+06	1.02746e+07	4.16828e+07	4.15214e+07	3.5184e+07	7.86593e+06	2.0635e+07	2.30687e+07	2.28908e+07
Com_1496_pos	4-(pentyloxy)benzene-1-carbohydrazide	--	C12 H18 N2 O2	200.153	5.401	223.142	--	--	--	--	--	--	--	--	--	--	Invalid mass	No results	No results					1.00279e+08	5.57736e+07	2.54698e+07	3.33945e+07	3.53081e+07	1.0815e+08	8.04653e+07	1.96613e+08	3.66682e+07	1.40638e+08	6.36598e+07	4.91933e+07	4.08044e+07	4.25383e+07	4.01604e+07
Com_1505_pos	Indole-3-acetic acid	Indole-3-acetate; Indole-3-acetic acid; (Indol-3-yl)acetate; Indoleacetate; Indoleacetic acid; IAA	C10 H9 N O2	175.063	5.592	176.071	cpd:C00954	map00380 Tryptophan metabolism;map01100 Metabolic pathways	HMDB0302181	--	Organoheterocyclic compounds	Indoles and derivatives	Indolyl carboxylic acids and derivatives	--	--	--	Full match	No results	Full match	Organoheterocyclic compounds	Indoles and derivatives	Indolyl carboxylic acids and derivatives	Indole-3-acetic acid derivatives	1.00844e+07	7.14896e+06	4.42957e+07	8.70048e+06	8.98886e+07	2.68498e+07	2.68238e+07	1.47691e+07	9.73006e+06	1.2651e+07	1.08167e+07	7.68022e+06	1.93543e+07	1.3335e+07	1.21056e+07
Com_1581_pos	4-Methoxycinnamic Acid	--	C10 H10 O3	178.063	5.02	196.097	--	--	HMDB0002040	--	Phenylpropanoids and polyketides	Cinnamic acids and derivatives	Cinnamic acids	--	--	--	No results	No results	Full match	Phenylpropanoids and polyketides	Cinnamic acids and derivatives	Cinnamic acids	Cinnamic acids	2.71924e+07	2.58136e+07	1.07377e+07	4.86582e+07	3.22584e+06	1.61375e+07	6.76664e+06	2.18067e+07	1.33951e+07	2.23509e+07	1.57083e+07	1.46064e+07	1.93666e+07	1.66921e+07	1.37043e+07
Com_1589_pos	1-morpholino-3-(4-nitrophenoxy)propan-2-ol	--	C13 H18 N2 O5	282.122	4.864	283.129	--	--	--	--	--	--	--	--	--	--	Full match	No results	No results					7.06225e+07	7.87776e+07	4.95601e+06	6.6155e+06	3.99802e+06	2.77922e+06	3.66725e+06	3.383e+06	1.23099e+08	7.77649e+07	1.00317e+08	3.60873e+06	2.52774e+07	2.39175e+07	2.1136e+07
Com_1600_pos	Styrene	Styrene; Phenylethylene	C8 H8	104.063	9.147	105.07	cpd:C07083	map01100 Metabolic pathways	HMDB0034240	--	Benzenoids	Benzene and substituted derivatives	Styrenes	--	--	--	No results	No results	Full match	Benzenoids	Benzene and substituted derivatives	Styrenes	Styrenes	3.46241e+07	2.28643e+07	1.91871e+07	2.20762e+07	2.03956e+07	3.04972e+07	4.11549e+07	4.80515e+07	2.96142e+07	4.25087e+07	3.03369e+07	8.95289e+07	4.5515e+07	4.32122e+07	3.80799e+07
Com_1637_pos	PC O-18:2	--	C26 H50 N O7 P	519.332	8.704	542.321	--	--	--	--	--	--	--	--	--	--	No results	Full match	Full match					1.13871e+06	1.92026e+06	1.6555e+06	9.32478e+06	2.44029e+06	3.87724e+06	4.6201e+06	2.72748e+06	2.34516e+06	1.33446e+06	1.87347e+06	5.31899e+07	6.40893e+06	7.39075e+06	6.84446e+06
Com_1639_pos	alpha-Farnesene	alpha-Farnesene; (3E,6E)-alpha-Farnesene	C15 H24	204.188	9.705	205.195	cpd:C09665	--	HMDB0036065	--	Lipids and lipid-like molecules	Prenol lipids	Sesquiterpenoids	--	--	--	No results	No results	Full match	Lipids and lipid-like molecules	Prenol lipids	Sesquiterpenoids	Sesquiterpenoids	1.05281e+07	1.38388e+07	1.57354e+07	1.81291e+07	1.27849e+07	1.22464e+07	2.41728e+07	1.29924e+07	1.43813e+07	8.79731e+06	8.53931e+06	5.32084e+07	3.58946e+07	3.49607e+07	3.50203e+07
Com_1669_pos	N-(6-methoxypyridin-3-yl)thiophene-2-carboxamide	--	C11 H10 N2 O2 S	234.05	1.266	235.057	--	--	--	--	--	--	--	--	--	--	Invalid mass	No results	No results					2.41656e+07	4.51285e+07	4.30431e+06	2.01134e+07	3.41597e+06	8.90797e+06	4.8728e+06	3.05313e+07	2.31302e+07	9.0761e+07	3.40856e+07	5.00616e+06	9.51231e+06	9.87317e+06	1.11523e+07
Com_1683_pos	1-hydroxy-2-phenyl-1,5,6,7-tetrahydro-4H-benzimidazol-4-one	--	C13 H12 N2 O2	228.09	5.164	229.097	--	--	--	--	--	--	--	--	--	--	Full match	No results	No results					1.44986e+06	1.74806e+06	3.82977e+07	1.23636e+06	6.65291e+07	8.35812e+06	7.12629e+06	1.23033e+06	2.21825e+06	1.86336e+06	2.4117e+06	843624	1.31701e+07	1.36385e+07	1.05258e+07
Com_1702_pos	2-oxa-4-azatetracyclo[6.3.1.1~6,10~.0~1,5~]tridecan-3-one	--	C11 H15 N O2	171.126	8.24	194.115	--	--	--	--	--	--	--	--	--	--	Invalid mass	No results	No results					6.17773e+06	6.4649e+06	4.75766e+07	2.95365e+06	4.43236e+06	6.1217e+06	4.279e+06	9.09925e+06	5.13413e+06	9.1496e+06	8.70361e+06	1.05643e+07	2.29272e+07	2.53455e+07	2.72131e+07
Com_1719_pos	N-(5-acetamidopentyl)acetamide	--	C9 H18 N2 O2	208.119	5.236	209.126	--	--	--	--	--	--	--	--	--	--	Invalid mass	No results	No results					1.58851e+08	8.64396e+07	4.07935e+07	3.09263e+07	5.6716e+07	2.48393e+08	8.57884e+07	3.04843e+08	5.1437e+07	2.46562e+08	1.11468e+08	5.45206e+07	6.08877e+07	5.58269e+07	4.64013e+07
Com_1727_pos	cis-7-Hexadecenoic Acid	--	C16 H30 O2	254.224	9.085	237.221	--	--	--	--	--	--	--	--	--	--	No results	No results	Full match	Lipids and lipid-like molecules	Fatty Acyls	Fatty acids and conjugates	Long-chain fatty acids	9.43282e+06	9.07106e+06	8.74848e+06	1.43313e+07	8.02372e+06	1.36401e+07	1.78232e+07	1.44455e+07	8.74037e+06	1.23388e+07	9.99786e+06	5.59694e+07	1.97037e+07	1.91489e+07	1.75092e+07
Com_1737_pos	L-Alanyl-L-proline	--	C8 H14 N2 O3	186.1	1.693	187.108	--	--	HMDB0028695	--	Organic acids and derivatives	Carboxylic acids and derivatives	Amino acids, peptides, and analogues	--	--	--	Full match	No results	No results	Organic acids and derivatives	Carboxylic acids and derivatives	Amino acids, peptides, and analogues	Dipeptides	6.72688e+07	6.79683e+07	6.37058e+07	3.73351e+07	4.28468e+07	1.58655e+07	9.62791e+06	1.48218e+07	6.8706e+07	6.91028e+07	7.60777e+07	1.23796e+07	3.8022e+07	3.8915e+07	3.82481e+07
Com_1746_pos	4-phenoxyphenyl 4-hydroxypiperidine-1-carboxylate	--	C18 H19 N O4	295.117	2.136	296.124	--	--	--	--	--	--	--	--	--	--	Invalid mass	No results	No results					5.52684e+07	6.45913e+07	9.45323e+06	5.48174e+07	6.09323e+06	5.70592e+06	3.13739e+06	1.74287e+06	3.13693e+07	2.56027e+07	2.97413e+07	7.38488e+06	2.00373e+07	1.91761e+07	1.84404e+07
Com_1768_pos	(6E,10E)-3,7,11,15-tetramethylhexadeca-1,6,10,14-tetraene-3,5,9-triol	--	C20 H34 O3	339.276	7.69	362.266	--	--	--	--	--	--	--	--	--	--	Invalid mass	No results	No match					1.76955e+07	1.42e+07	1.78325e+07	1.79472e+07	1.72565e+07	1.30308e+07	2.48871e+07	2.88742e+07	1.57463e+07	2.06717e+07	1.72979e+07	6.7205e+07	2.66023e+07	2.8721e+07	2.7096e+07
Com_1788_pos	N-(1-benzothiophen-3-yl)-N'-(1-benzyl-4-piperidinyl)urea	--	C21 H23 N3 O S	365.159	4.945	366.166	--	--	--	--	--	--	--	--	--	--	Invalid mass	No results	No results					1.73352e+07	1.76562e+07	4.87257e+07	1.09753e+06	3.82006e+07	3.58144e+06	1.04149e+07	1.2321e+06	2.19599e+07	1.49672e+07	2.67631e+07	5.28138e+06	1.9702e+07	1.78605e+07	1.42855e+07
Com_1795_pos	LPC 20:1-SN1	--	C28 H56 N O7 P	549.379	10.323	550.386	--	--	--	--	--	--	--	--	--	--	No results	Full match	No results					1.01358e+06	1.04744e+06	2.43853e+06	3.14713e+06	2.10252e+06	4.40742e+06	8.1681e+06	673835	745459	777057	608383	4.87146e+07	7.33435e+06	9.49668e+06	9.44582e+06
Com_1796_pos	3-[(4-hydroxyphenyl)methyl]-octahydropyrrolo[1,2-a]pyrazine-1,4-dione	--	C14 H16 N2 O3	260.12	5.094	261.127	--	--	--	--	--	--	--	--	--	--	Invalid mass	No results	No results					4.18994e+06	1.07808e+07	3.33759e+07	4.157e+07	1.97375e+06	2.05705e+06	1.81014e+06	1.57916e+06	2.37574e+06	2.21829e+06	2.42125e+06	1.62327e+07	4.98798e+06	4.24914e+06	3.18015e+06
Com_1822_pos	3-[1-(phenylsulfonyl)-2-pyrrolidinyl]pyridine	--	C15 H16 N2 O2 S	288.093	5.428	289.1	--	--	--	--	--	--	--	--	--	--	Full match	No results	No results					1.48381e+06	1.27655e+06	3.74474e+07	516995	4.73253e+07	852198	644007	1.31194e+06	1.87783e+06	1.55842e+06	1.81942e+06	316825	6.08863e+06	8.69725e+06	8.23861e+06
Com_1825_pos	Asp-glu	--	C9 H14 N2 O7	262.08	1.513	263.087	--	--	HMDB0028752	--	Organic acids and derivatives	Carboxylic acids and derivatives	Amino acids, peptides, and analogues	--	--	--	No results	No results	Full match	Organic acids and derivatives	Carboxylic acids and derivatives	Amino acids, peptides, and analogues	Dipeptides	4.79289e+06	1.31447e+07	549356	3.75521e+07	694758	614965	484785	722638	1.53428e+06	7.46255e+06	774116	8.24193e+06	615317	617335	586826
Com_1853_pos	DLK	--	C16 H30 N4 O6	374.216	4.003	375.224	--	--	--	--	--	--	--	--	--	--	Full match	No results	No results					3.99923e+07	5.89639e+07	2.18868e+06	7.08516e+06	1.07832e+06	4.47086e+06	6.0982e+06	1.98843e+06	9.51028e+07	2.9537e+07	7.42961e+07	1.99363e+06	1.61459e+07	1.40606e+07	1.37602e+07
Com_1882_pos	15-OxoEDE	--	C20 H34 O3	304.237	8.126	322.271	--	--	--	--	--	--	--	--	--	--	Invalid mass	No results	No results	Lipids and lipid-like molecules	Fatty Acyls	Fatty acids and conjugates	Long-chain fatty acids	7.80303e+07	5.96056e+07	7.45633e+07	7.12965e+07	7.38304e+07	7.31402e+07	8.66228e+07	9.63825e+07	8.37775e+07	9.5973e+07	8.1948e+07	2.20511e+08	1.00029e+08	1.02091e+08	1.00162e+08
Com_1921_pos	PC O-14:0	--	C22 H46 N O7 P	467.301	8.156	490.29	--	--	--	LMGP01020009	--	--	--	Glycerophospholipids [GP]	Glycerophosphocholines [GP01]	1-alkyl,2-acylglycerophosphocholines [GP0102]	No results	Full match	Full match					2.74831e+06	3.31087e+06	1.73872e+06	1.61715e+07	2.58066e+06	3.84321e+06	3.77814e+06	1.07016e+06	2.16265e+06	1.01595e+06	1.46471e+06	3.90545e+07	6.50583e+06	6.50089e+06	6.62523e+06
Com_1928_pos	N-[(4-hydroxy-3-methoxyphenyl)methyl]-8-methylnonanamide	--	C18 H29 N O3	329.196	6.405	330.204	--	--	--	--	--	--	--	--	--	--	Invalid mass	No results	No results					5.99489e+07	3.8723e+07	1.22164e+07	7.44391e+06	1.95352e+07	1.17786e+08	1.12508e+08	2.60528e+08	5.6306e+07	1.46198e+08	9.8919e+07	2.26377e+07	4.79602e+07	5.38975e+07	5.38888e+07
Com_1943_pos	3-{[(3S)-3-(1,3-Benzothiazol-2-yl)-1-pyrrolidinyl]methyl}benzonitrile	--	C19 H17 N3 S	319.117	5.298	320.124	--	--	--	--	--	--	--	--	--	--	Invalid mass	No results	No results	Organoheterocyclic compounds	Benzothiazoles	Not available	Benzothiazoles	2.57264e+07	2.45267e+07	2.63392e+07	4.08616e+07	2.52325e+07	5.3213e+06	7.43405e+06	3.86639e+06	1.56083e+07	1.59256e+07	1.88153e+07	1.62891e+07	1.73473e+07	1.65936e+07	1.59569e+07
Com_1993_pos	RKK	--	C18 H38 N8 O4	430.305	10.488	431.313	--	--	--	--	--	--	--	--	--	--	Invalid mass	No results	No results					1.68259e+06	3.13854e+06	7.21724e+06	1.51151e+07	9.5356e+06	3.05564e+07	6.46674e+07	4.22019e+06	1.43352e+07	6.01205e+06	1.16836e+07	2.16481e+08	2.92925e+07	4.06932e+07	4.44587e+07
Com_2011_pos	Hypotaurine	Hypotaurine; 2-Aminoethanesulfinic acid	C2 H7 N O2 S	109.02	1.362	219.047	cpd:C00519	map00430 Taurine and hypotaurine metabolism;map01100 Metabolic pathways	HMDB0000965	--	Organic acids and derivatives	Sulfinic acids and derivatives	Sulfinic acids	--	--	--	No results	No results	Full match	Organic acids and derivatives	Sulfinic acids and derivatives	Sulfinic acids	Sulfinic acids	1.61126e+07	2.12158e+07	2.02469e+07	4.71748e+07	1.15845e+07	2.82976e+07	2.60835e+07	1.13449e+07	8.68475e+06	1.03205e+07	1.2853e+07	2.20754e+07	2.46155e+07	2.71543e+07	2.60938e+07
Com_2032_pos	2-{2-oxo-2-[(2-oxo-3-azepanyl)amino]ethoxy}acetic acid	--	C10 H16 N2 O5	244.106	1.759	245.113	--	--	--	--	--	--	--	--	--	--	Full match	No results	No results					1.48502e+07	2.12488e+07	8.13013e+06	3.76757e+07	3.57463e+06	885021	685488	3.31407e+06	6.28277e+06	7.30356e+06	5.96454e+06	1.04594e+07	9.65293e+06	1.06854e+07	9.93031e+06
Com_2039_pos	DL-Citrulline	L-Citrulline; 2-Amino-5-ureidovaleric acid; Citrulline	C6 H13 N3 O3	175.096	1.364	176.103	cpd:C00327	map00220 Arginine biosynthesis;map01100 Metabolic pathways;map01230 Biosynthesis of amino acids	HMDB0250742	--	Organic acids and derivatives	Carboxylic acids and derivatives	Amino acids, peptides, and analogues	--	--	--	No results	No results	Full match	Organic acids and derivatives	Carboxylic acids and derivatives	Amino acids, peptides, and analogues	Alpha amino acids	3.33047e+06	4.98414e+06	1.36288e+07	1.46757e+07	1.5311e+07	1.2871e+07	2.03402e+07	7.26618e+06	2.96618e+06	4.26027e+06	6.67467e+06	8.09066e+06	9.24452e+06	1.07585e+07	1.25518e+07
Com_2056_pos	Guanosine 5'-diphosphate (GDP)	GDP; Guanosine 5'-diphosphate; Guanosine diphosphate	C10 H15 N5 O11 P2	443.024	1.502	444.031	cpd:C00035	map00230 Purine metabolism;map01100 Metabolic pathways;map03013 RNA transport;map04014 Ras signaling pathway;map04015 Rap1 signaling pathway;map04144 Endocytosis	--	--	--	--	--	--	--	--	Full match	No results	Full match	Nucleosides, nucleotides, and analogues	Purine nucleotides	Purine ribonucleotides	Purine ribonucleoside diphosphates	7.54454e+07	4.46663e+07	5.80407e+06	7.01601e+07	6.11592e+06	7.6811e+06	1.97589e+06	3.50498e+07	1.09326e+08	1.58517e+08	3.65625e+07	6.82884e+07	2.23953e+07	4.09284e+07	3.5751e+07
Com_2085_pos	D-Ala-D-Ala	D-Alanyl-D-alanine; D-Ala-D-Ala	C6 H12 N2 O3	160.085	1.486	161.092	cpd:C00993	map01100 Metabolic pathways	HMDB0244385	--	Organic acids and derivatives	Carboxylic acids and derivatives	Amino acids, peptides, and analogues	--	--	--	No results	No results	Full match	Organic acids and derivatives	Carboxylic acids and derivatives	Amino acids, peptides, and analogues	Dipeptides	3.30837e+07	4.90901e+07	2.19973e+07	3.55177e+07	1.77132e+07	4.20316e+06	6.57548e+06	5.21031e+06	4.30334e+07	4.7961e+07	3.87906e+07	8.19323e+06	1.899e+07	1.75633e+07	1.90253e+07
Com_2090_pos	6-methyl-5-nitroquinoline	--	C10 H8 N2 O2	188.062	5.881	189.069	--	--	--	--	--	--	--	--	--	--	Invalid mass	No results	No results					3.9271e+06	1.86876e+06	1.2421e+07	1.10705e+07	1.56784e+07	5.35839e+07	4.60733e+07	1.38423e+07	7.10008e+06	5.56942e+06	7.48971e+06	1.41967e+07	1.89416e+07	1.3352e+07	1.30625e+07
Com_2093_pos	N-[2,5-bis(2,2,2-trifluoroethoxy)benzoyl]-N'-(4-methoxyphenyl)urea	--	C19 H16 F6 N2 O5	466.095	1.265	467.102	--	--	--	--	--	--	--	--	--	--	Full match	No results	No results					1.32512e+08	1.00784e+08	6.09119e+07	3.93943e+07	8.22729e+07	1.08098e+08	8.24737e+07	1.44833e+08	3.70623e+07	1.2097e+08	1.26514e+08	4.35793e+07	6.6088e+07	5.5573e+07	5.58484e+07
Com_2117_pos	Debromohymenialdisine	Debromohymenialdisine; (Z)-Debromohymenialdisine; DBH	C11 H11 N5 O2	245.09	1.393	246.097	cpd:C19897	--	--	--	--	--	--	--	--	--	Invalid mass	No results	No results	Organoheterocyclic compounds	Pyrroloazepines	Not available	Pyrroloazepines	874422	995042	3.6011e+07	1.21285e+06	4.14923e+07	1.02094e+07	4.37038e+06	989197	1.23613e+06	1.23781e+06	1.29167e+06	849854	1.23906e+07	1.24968e+07	1.34628e+07
Com_2122_pos	4-(allyloxy)-1,2-dihydroquinolin-2-one	--	C12 H11 N O2	218.106	5.364	202.087	--	--	--	--	--	--	--	--	--	--	Invalid mass	No results	No match					1.1341e+07	1.37071e+07	3.73918e+06	3.48774e+07	2.56184e+06	1.32209e+06	934325	2.6715e+06	4.32368e+06	3.22392e+06	3.46786e+06	6.91641e+06	5.37155e+06	5.52727e+06	4.88871e+06
Com_2128_pos	2-Anisic acid	--	C8 H8 O3	152.045	5.465	175.034	--	--	HMDB0032604	--	Benzenoids	Benzene and substituted derivatives	Benzoic acids and derivatives	--	--	--	Invalid mass	No results	No results	Benzenoids	Benzene and substituted derivatives	Benzoic acids and derivatives	O-methoxybenzoic acids and derivatives	2.34769e+06	2.13556e+06	1.59682e+07	2.36239e+06	9.31794e+07	1.12275e+08	6.71917e+07	4.15306e+07	2.63364e+06	3.06344e+06	2.75265e+06	4.87522e+06	1.54473e+07	1.61275e+07	1.37502e+07
Com_2146_pos	ALK	--	C15 H30 N4 O4	330.227	2.773	166.121	--	--	--	--	--	--	--	--	--	--	Full match	No results	No results					4.25251e+07	4.34946e+07	3.21287e+06	2.48452e+06	991157	1.46895e+06	8.25193e+06	3.19277e+06	1.25965e+08	2.52198e+07	1.27315e+08	486710	1.93442e+07	1.87117e+07	1.74499e+07
Com_2152_pos	2-Phenylacetamide	2-Phenylacetamide; alpha-Phenylacetamide	C8 H9 N O	118.042	5.034	136.076	cpd:C02505	map00360 Phenylalanine metabolism	HMDB0010715	--	Benzenoids	Benzene and substituted derivatives	Phenylacetamides	--	--	--	No results	Invalid mass	No results	Benzenoids	Benzene and substituted derivatives	Phenylacetamides	Phenylacetamides	1.37209e+08	1.36596e+08	6.90873e+07	1.16944e+08	7.0358e+07	1.50664e+08	5.2823e+07	9.13753e+07	1.89527e+08	1.4538e+08	1.70312e+08	1.07414e+08	1.02167e+08	7.84731e+07	6.97211e+07
Com_2159_pos	Phosphocholine	Choline phosphate; Phosphorylcholine; Phosphocholine; O-Phosphocholine	C5 H14 N O4 P	183.066	9.049	184.073	cpd:C00588	map00564 Glycerophospholipid metabolism;map01100 Metabolic pathways;map05231 Choline metabolism in cancer	HMDB0001565	--	Organic nitrogen compounds	Organonitrogen compounds	Quaternary ammonium salts	--	--	--	No results	Full match	No results	Organic nitrogen compounds	Organonitrogen compounds	Quaternary ammonium salts	Phosphocholines	1.46462e+07	1.20021e+07	5.96167e+06	1.02573e+07	5.21773e+06	1.04872e+07	9.52892e+06	1.06746e+07	6.32435e+06	1.00459e+07	5.04366e+06	3.51728e+07	1.46269e+07	1.09872e+07	1.11644e+07
Com_2184_pos	8-Aminooctanoic acid	--	C8 H17 N O2	159.126	5.356	182.115	--	--	HMDB0247418	--	Lipids and lipid-like molecules	Fatty Acyls	Fatty acids and conjugates	--	--	--	No results	No results	Full match	Organic acids and derivatives	Carboxylic acids and derivatives	Amino acids, peptides, and analogues	Alpha amino acids and derivatives	3.4157e+07	1.73103e+07	2.12319e+07	1.01629e+07	2.31019e+07	4.84609e+07	3.17456e+07	1.32706e+08	1.48714e+07	4.54758e+07	2.63276e+07	1.59839e+07	1.71211e+07	1.68868e+07	1.47649e+07
Com_2199_pos	QLK	--	C17 H33 N5 O5	387.248	4.818	388.256	--	--	--	--	--	--	--	--	--	--	Full match	No results	No results					1.7298e+08	1.30661e+08	8.13416e+06	9.88367e+06	4.87884e+06	1.06866e+07	1.99695e+07	4.72686e+06	8.43967e+07	8.20165e+07	1.12543e+08	1.45089e+06	3.95609e+07	3.29569e+07	2.61616e+07
Com_2216_pos	UMP	UMP; Uridylic acid; Uridine monophosphate; Uridine 5'-monophosphate; 5'Uridylic acid	C9 H13 N2 O9 P	324.036	2.016	325.043	cpd:C00105	map00240 Pyrimidine metabolism;map01100 Metabolic pathways	HMDB0000288	--	Nucleosides, nucleotides, and analogues	Pyrimidine nucleotides	Pyrimidine ribonucleotides	--	--	--	No results	No results	Full match	Nucleosides, nucleotides, and analogues	Pyrimidine nucleotides	Pyrimidine ribonucleotides	Pyrimidine ribonucleoside monophosphates	2.88017e+06	3.59071e+06	7.14574e+06	3.3896e+06	5.99003e+06	1.23567e+08	1.1229e+08	3.30711e+07	2.81323e+07	7.0087e+06	5.28122e+07	2.16086e+06	2.14206e+07	2.1856e+07	2.40475e+07
Com_2250_pos	Levalbuterol	R-Salbutamol; (-)-Salbutamol; Levalbuterol	C13 H21 N O3	199.157	9.427	200.164	cpd:C11770	--	HMDB0001937	--	Benzenoids	Benzene and substituted derivatives	Benzyl alcohols	--	--	--	Invalid mass	No results	No results					515140	735175	7.66801e+06	539945	729803	535629	539738	261001	698760	1.01197e+06	777944	1.5411e+06	4.12924e+06	4.71097e+06	4.3165e+06
Com_2287_pos	4-Ethylbenzaldehyde	--	C9 H10 O	134.073	8.548	135.08	--	--	HMDB0032024	--	Benzenoids	Benzene and substituted derivatives	Benzoyl derivatives	--	--	--	Full match	No results	No results	Benzenoids	Benzene and substituted derivatives	Benzoyl derivatives	Benzoyl derivatives	9.40993e+06	8.31718e+06	2.91115e+07	3.74189e+06	1.76797e+07	7.98085e+06	5.97565e+06	1.28736e+07	8.03256e+06	1.31335e+07	9.22102e+06	6.61494e+06	1.82813e+07	1.80566e+07	1.80126e+07
Com_2295_pos	DL-Leucineamide	--	C6 H14 N2 O	130.111	1.708	131.118	--	--	--	--	--	--	--	--	--	--	Full match	No results	No results	Organic acids and derivatives	Carboxylic acids and derivatives	Amino acids, peptides, and analogues	Leucine and derivatives	1.92874e+08	1.04799e+08	2.22316e+08	1.23164e+08	2.80599e+08	3.53502e+08	2.56989e+08	4.4373e+08	2.03539e+08	3.65963e+08	2.52727e+08	1.03079e+08	2.29847e+08	1.64725e+08	1.56997e+08
Com_2340_pos	1-(4-methylphenyl)-3,5-diphenylpent-2-ene-1,5-dione	--	C24 H20 O2	322.135	5.885	323.142	--	--	--	--	--	--	--	--	--	--	Invalid mass	No results	No results					4.67842e+06	2.41475e+06	5.97062e+06	1.40301e+07	1.07146e+07	7.1467e+07	6.36741e+07	1.75251e+07	8.92908e+06	7.36775e+06	1.00983e+07	1.84376e+07	1.52388e+07	1.40253e+07	1.34e+07
Com_2342_pos	LPK	--	C17 H32 N4 O4	356.242	4.999	357.249	--	--	--	--	--	--	--	--	--	--	Full match	No results	No results					6.40522e+07	6.88232e+07	2.00151e+07	7.25173e+07	1.18179e+07	1.67049e+07	1.66347e+07	1.3944e+07	8.05356e+07	3.89724e+07	6.53434e+07	2.43387e+07	4.00274e+07	3.55064e+07	2.41164e+07
[truncated: 446 more rows]

## Sheet: Figure 5
Column A: tRF_ID, The ID of tRF & tiRNA
Column B: tRF_Seq, The sequence of tRF & tiRNA
[truncated: 546 more rows]

## Sheet: Figure 6
6B		mimics NC				tiRNA-Gly-mimics
[truncated: 184 more rows]

[truncated: 5 more sheets: Figure 7, Figure 8, Figure S1, Figure S2, Figure S3]
